# Supplementary material for: A Network-Based Approach to Explore the Mechanisms of Uncaria Alkaloids in Treating Hypertension and Alleviating Alzheimer’s Disease
Source: Int J Mol Sci. 2020 Mar 4;21(5):1766. doi: 10.3390/ijms21051766 (PMC7084279; doi:10.3390/ijms21051766)
Supplement: Supplementary file 1 [file ijms-21-01766-s001.zip]

Archive with 4 entries (2 files):
- ijms-723574 supplementary done/
- ijms-723574 supplementary done/Supplementary Files/
- ijms-723574 supplementary done/Supplementary Files/Raw Data.xlsx
- ijms-723574 supplementary done/Supplementary Files/Supplementary material.pdf
