# Supplementary material for: A Network-Based Approach to Explore the Mechanisms of Uncaria Alkaloids in Treating Hypertension and Alleviating Alzheimer’s Disease
Source: Int J Mol Sci. 2020 Mar 4;21(5):1766. doi: 10.3390/ijms21051766 (PMC7084279; doi:10.3390/ijms21051766)
Supplement: Supplementary file 1 [file ijms-21-01766-s001.zip › ijms-723574 supplementary done/Supplementary Files/Raw Data.xlsx]

## Sheet: FAFDrugs4
No.	name_id	name	Smiles	MW	logP	logD	logSw	tPSA	RotatableB	RigidB	Flexibility	HBD	HBA	HBD_HBA	Rings	MaxSizeRing	NumCharges	TotalCharge	HeavyAtoms	CarbonAtoms	HeteroAtoms	ratioH/C	Lipinski_Violation	Solubility(mg/l)	SolubilityForecastIndex	Oral_Bioavailability_VEBER	Oral_Bioavailability_EGAN	TrafficLights	4_400	3_75	Phospholipidosis	Fsp3	StereoCenters	PPI_Friendly	Result	Alert
1	5	3-ethylamino-5-methoxy-1, 2- benzoquinone	CCNC1=CC(OC)=CC(=O)C1=O	181.19	0.61	0.4	-1.15	55.4	3	8	0.27	1	4	5	1	6	0	0	13	9	4	0.44	0	57389.9	Good Solubility	Good	Good	0	good	warning	NonInducer	0.33	0	Not Computed	Accepted
2	6	3-diethylamino-5-methoxy-1, 2-benzoquinone	CCN(CC)C1=CC(OC)=CC(=O)C1=O	209.24	1.12	1.14	-1.58	46.61	4	8	0.33	0	4	4	1	6	0	0	15	11	4	0.36	0	43146.1	Good Solubility	Good	Good	0	good	warning	NonInducer	0.45	0	Not Computed	Accepted
3	7	hirsutanine C	C=C[C@H]1[C@@H](NC=C2C1CCOC2=O)O[C@@H]1NC=C2[C@@H](CCOC2=O)[C@H]1C=C	372.41	2.36	1.81	-3.37	85.89	4	26	0.13	2	7	9	2	10	0	0	27	20	7	0.35	0	12784.5	Good Solubility	Good	Good	0	good	good	NonInducer	0.5	6	Not Computed	Accepted
4	8	hirsutanine B	O[C@@H]1NC=C2C(CCOC2=O)[C@H]1C=C	195.22	0.68	0.32	-1.41	58.56	1	13	0.07	2	4	6	1	10	0	0	14	10	4	0.4	0	47530.3	Good Solubility	Good	Good	0	good	warning	NonInducer	0.5	3	Not Computed	Accepted
5	9	hirsutanine A	CO[C@@H]1NC=C2C(CCOC2=O)[C@H]1C=C	209.24	1.22	0.97	-1.77	47.56	2	13	0.13	1	4	5	1	10	0	0	15	11	4	0.36	0	35502.1	Good Solubility	Good	Good	0	good	warning	NonInducer	0.55	3	Not Computed	Accepted
6	10	alkaloid us 8	CCC(=O)C(C[C@@H]1N(CC[C@@]11C(=O)Nc2ccccc12)C=O)C(=C/OC)\C(=O)OC	414.45	0.93	1.42	-2.55	102.01	8	21	0.28	1	8	9	2	9	0	0	30	22	8	0.36	0	32465.2	Good Solubility	Good	Good	2	good	good	NonInducer	0.45	3	Not Computed	Accepted
7	11	alkaloid us 7	CCC(=O)C(C[C@@H]1N(CC[C@]11C(=O)Nc2ccccc12)C=O)C(=C/OC)\C(=O)OC	414.45	0.93	1.42	-2.55	102.01	8	21	0.28	1	8	9	2	9	0	0	30	22	8	0.36	0	32465.2	Good Solubility	Good	Good	2	good	good	NonInducer	0.45	3	Not Computed	Accepted
8	12	salacin	CCC(=O)CC[C@@H]1N(CC[C@@]11C(=O)Nc2ccccc12)C=O	300.35	0.82	1.4	-2.06	66.48	4	19	0.17	1	5	6	2	9	0	0	22	17	5	0.29	0	38262	Good Solubility	Good	Good	0	good	warning	NonInducer	0.47	2	Not Computed	Accepted
9	23	18α-hirsutanine F	COC(=O)C1=CO[C@@H](C)[C@H]2CN(CCC(=O)c3ccccc3N)C(=O)C[C@H]12	372.41	1.24	1.05	-2.62	98.93	6	20	0.23	2	7	9	2	10	0	0	27	20	7	0.35	0	27079.5	Good Solubility	Good	Good	0	good	good	NonInducer	0.45	3	Not Computed	Accepted
10	24	hirsutanine F	COC(=O)C1=CO[C@H](C)[C@H]2CN(CCC(=O)c3ccccc3N)C(=O)C[C@H]12	372.41	1.24	1.05	-2.62	98.93	6	20	0.23	2	7	9	2	10	0	0	27	20	7	0.35	0	27079.5	Good Solubility	Good	Good	0	good	good	NonInducer	0.45	3	Not Computed	Accepted
11	25	hirsutanine E	COC(=O)C1=CO[C@H](C)[C@H]2CN(CC[C@]3(O)C(=O)Nc4ccccc34)C(=O)C[C@H]12	400.43	0.23	0.08	-2.22	105.17	5	24	0.17	2	8	10	2	10	0	0	29	21	8	0.38	0	43432.9	Good Solubility	Good	Good	1	good	good	NonInducer	0.48	4	Not Computed	Accepted
12	26	hirsutanine D	COC(=O)C1=CO[C@H](C)[C@H]2CN(CC[C@@]3(O)C(=O)Nc4ccccc34)C(=O)C[C@H]12	400.43	0.23	0.08	-2.22	105.17	5	24	0.17	2	8	10	2	10	0	0	29	21	8	0.38	0	43432.9	Good Solubility	Good	Good	1	good	good	NonInducer	0.48	4	Not Computed	Accepted
13	27	villocarine B	CO\C=C(\[C@H]1CC(=O)N(CC[C@]2(O)C(=O)Nc3ccccc23)C\C1=C/C)C(=O)OC	414.45	0.23	0.66	-2.17	105.17	7	21	0.25	2	8	10	2	9	0	0	30	22	8	0.36	0	47236.7	Good Solubility	Good	Good	1	good	good	NonInducer	0.41	2	Not Computed	Accepted
14	28	3-oxo-7-hydroxy-3,7-secorhynchophylline	CC[C@H]1CN(CC[C@@]2(O)C(=O)Nc3ccccc23)C(=O)CC1\C(=C/OC)C(=O)OC	416.47	0.92	0.98	-2.55	105.17	8	20	0.29	2	8	10	2	9	0	0	30	22	8	0.36	0	32510.3	Good Solubility	Good	Good	2	good	good	NonInducer	0.5	3	Not Computed	Accepted
15	58	3-isorauniticine pseudoindoxyl	COC(=O)C1=CO[C@H](C)[C@@H]2CN3CC[C@]4(Nc5ccccc5C4=O)[C@H]3CC12	368.43	2.34	-0.17	-3.55	69.07	2	27	0.07	1	6	7	2	13	1	1	27	21	6	0.29	0	10545.9	Good Solubility	Good	Good	0	good	warning	Inducer	0.52	6	Not Computed	Accepted
16	59	rauniticine pseudoindoxyl	COC(=O)C1=CO[C@H](C)[C@@H]2CN3CC[C@]4(Nc5ccccc5C4=O)[C@@H]3CC12	368.43	2.34	-0.17	-3.55	69.07	2	27	0.07	1	6	7	2	13	1	1	27	21	6	0.29	0	10545.9	Good Solubility	Good	Good	0	good	warning	Inducer	0.52	6	Not Computed	Accepted
17	60	akuammigine pseudoindoxyl	COC(=O)C1=CO[C@H](C)[C@@H]2CN3CC[C@@]4(Nc5ccccc5C4=O)[C@H]3CC12	368.43	2.34	-0.17	-3.55	69.07	2	27	0.07	1	6	7	2	13	1	1	27	21	6	0.29	0	10545.9	Good Solubility	Good	Good	0	good	warning	Inducer	0.52	6	Not Computed	Accepted
18	61	uncarine B N-oxide	COC(=O)C1=CO[C@H](C)[C@H]2C[N+]3([O-])CC[C@@]4([C@@H]3CC12)C(=O)Nc1ccccc41	384.43	1.07	0.58	-2.85	81.7	2	27	0.07	1	7	8	2	13	0	0	28	21	7	0.33	0	22216.3	Good Solubility	Good	Good	0	good	good	NonInducer	0.52	6	Not Computed	Accepted
19	62	uncarine F N-oxide	COC(=O)C1=CO[C@@H](C)[C@@H]2C[N+]3([O-])CC[C@@]4([C@H]3CC12)C(=O)Nc1ccccc41	384.43	1.07	0.58	-2.85	81.7	2	27	0.07	1	7	8	2	13	0	0	28	21	7	0.33	0	22216.3	Good Solubility	Good	Good	0	good	good	NonInducer	0.52	6	Not Computed	Accepted
20	63	speciophylline N-oxide	COC(=O)C1=CO[C@@H](C)[C@@H]2C[N+]3([O-])CC[C@]4([C@H]3CC12)C(=O)Nc1ccccc41	384.43	1.07	0.58	-2.85	81.7	2	27	0.07	1	7	8	2	13	0	0	28	21	7	0.33	0	22216.3	Good Solubility	Good	Good	0	good	good	NonInducer	0.52	6	Not Computed	Accepted
21	64	isopterpodine N-oxide	COC(=O)C1=CO[C@@H](C)[C@@H]2C[N+]3([O-])CC[C@]4([C@@H]3CC12)C(=O)Nc1ccccc41	384.43	1.07	0.58	-2.85	81.7	2	27	0.07	1	7	8	2	13	0	0	28	21	7	0.33	0	22216.3	Good Solubility	Good	Good	0	good	good	NonInducer	0.52	6	Not Computed	Accepted
22	65	pterpodine N-oxide	COC(=O)C1=CO[C@@H](C)[C@@H]2C[N+]3([O-])CC[C@@]4([C@@H]3CC12)C(=O)Nc1ccccc41	384.43	1.07	0.58	-2.85	81.7	2	27	0.07	1	7	8	2	13	0	0	28	21	7	0.33	0	22216.3	Good Solubility	Good	Good	0	good	good	NonInducer	0.52	6	Not Computed	Accepted
23	66	isomitraphylline N-oxide	COC(=O)C1=CO[C@@H](C)[C@H]2C[N+]3([O-])CC[C@]4([C@@H]3CC12)C(=O)Nc1ccccc41	384.43	1.07	0.58	-2.85	81.7	2	27	0.07	1	7	8	2	13	0	0	28	21	7	0.33	0	22216.3	Good Solubility	Good	Good	0	good	good	NonInducer	0.52	6	Not Computed	Accepted
24	67	mitraphylline N-oxide	COC(=O)C1=CO[C@@H](C)[C@H]2C[N+]3([O-])CC[C@@]4([C@@H]3CC12)C(=O)Nc1ccccc41	384.43	1.07	0.58	-2.85	81.7	2	27	0.07	1	7	8	2	13	0	0	28	21	7	0.33	0	22216.3	Good Solubility	Good	Good	0	good	good	NonInducer	0.52	6	Not Computed	Accepted
25	68	rauniticine-allo oxindole B	COC(=O)C1=CO[C@H](C)C2CN3CC[C@@]4([C@@H]3CC12)C(=O)Nc1ccccc41	368.43	1.62	-1.41	-3.1	69.07	2	27	0.07	1	6	7	2	13	1	1	27	21	6	0.29	0	16598.9	Good Solubility	Good	Good	0	good	warning	NonInducer	0.52	6	Not Computed	Accepted
26	69	rauniticinic-allo acid B	C[C@H]1OC=C(C2C[C@@H]3N(CC[C@]33C(=O)Nc4ccccc34)C[C@@H]12)C(O)=O	354.4	-0.98	-1.85	-1.45	82.9	1	27	0.04	2	6	8	2	13	2	0	26	20	6	0.3	0	83433.3	Good Solubility	Good	Good	0	good	good	NonInducer	0.5	6	Not Computed	Accepted
27	70	isogambirdine	COC(=O)C1=COC(C)C2CN3CCC4(C3CC12)C(=O)Nc1ccccc41	368.43	1.62	-1.41	-3.1	69.07	2	27	0.07	1	6	7	2	13	1	1	27	21	6	0.29	0	16598.9	Good Solubility	Good	Good	0	good	warning	NonInducer	0.52	6	Not Computed	Accepted
28	72	isorotundifoline	COC(=O)C1=CO[C@@H](C)[C@@H]2CN3CC[C@@]4([C@@H]3CC12)C(=O)Nc1cccc(O)c41	384.43	1.27	-1.27	-2.98	89.3	2	27	0.07	2	7	9	2	13	1	1	28	21	7	0.33	0	19586.2	Good Solubility	Good	Good	0	good	good	NonInducer	0.52	6	Not Computed	Accepted
29	73	rotundifoline	COC(=O)C1=CO[C@@H](C)[C@@H]2CN3CC[C@]4([C@@H]3CC12)C(=O)Nc1cccc(O)c41	384.43	1.27	-1.27	-2.98	89.3	2	27	0.07	2	7	9	2	13	1	1	28	21	7	0.33	0	19586.2	Good Solubility	Good	Good	0	good	good	NonInducer	0.52	6	Not Computed	Accepted
30	74	rumberine	COC(=O)C1=CO[C@@H](C)[C@@H]2CN3CC[C@]4([C@@H]3CC12)C(=O)Nc1ccc(O)cc41	384.43	1.27	-1.51	-2.98	89.3	2	27	0.07	2	7	9	2	13	1	1	28	21	7	0.33	0	19586.2	Good Solubility	Good	Good	0	good	good	NonInducer	0.52	6	Not Computed	Accepted
31	76	uncaric acid A	C[C@H]1OC=C(C2C[C@@H]3N(CC[C@@]33C(=O)Nc4ccccc34)C[C@H]12)C(O)=O	354.4	-0.98	-1.85	-1.45	82.9	1	27	0.04	2	6	8	2	13	2	0	26	20	6	0.3	0	83433.3	Good Solubility	Good	Good	0	good	good	NonInducer	0.5	6	Not Computed	Accepted
32	77	uncarine F	COC(=O)C1=CO[C@@H](C)C2CN3CC[C@@]4([C@H]3CC12)C(=O)Nc1ccccc41	368.43	1.62	-1.41	-3.1	69.07	2	27	0.07	1	6	7	2	13	1	1	27	21	6	0.29	0	16598.9	Good Solubility	Good	Good	0	good	warning	NonInducer	0.52	6	Not Computed	Accepted
33	78	uncarine A	COC(=O)C1=CO[C@H](C)C2CN3CC[C@]4([C@@H]3CC12)C(=O)Nc1ccccc41	368.43	1.62	-1.41	-3.1	69.07	2	27	0.07	1	6	7	2	13	1	1	27	21	6	0.29	0	16598.9	Good Solubility	Good	Good	0	good	warning	NonInducer	0.52	6	Not Computed	Accepted
34	79	speciophylline	COC(=O)C1=CO[C@@H](C)C2CN3CC[C@]4([C@H]3CC12)C(=O)Nc1ccccc41	368.43	1.62	-1.41	-3.1	69.07	2	27	0.07	1	6	7	2	13	1	1	27	21	6	0.29	0	16598.9	Good Solubility	Good	Good	0	good	warning	NonInducer	0.52	6	Not Computed	Accepted
35	82	isopterpodine	COC(=O)C1=CO[C@@H](C)C2CN3CC[C@]4([C@@H]3CC12)C(=O)Nc1ccccc41	368.43	1.62	-1.41	-3.1	69.07	2	27	0.07	1	6	7	2	13	1	1	27	21	6	0.29	0	16598.9	Good Solubility	Good	Good	0	good	warning	NonInducer	0.52	6	Not Computed	Accepted
36	83	pterpodine	COC(=O)C1=CO[C@@H](C)C2CN3CC[C@@]4([C@@H]3CC12)C(=O)Nc1ccccc41	368.43	1.62	-1.41	-3.1	69.07	2	27	0.07	1	6	7	2	13	1	1	27	21	6	0.29	0	16598.9	Good Solubility	Good	Good	0	good	warning	NonInducer	0.52	6	Not Computed	Accepted
37	84	isopteropodic acid	C[C@@H]1OC=C(C2C[C@@H]3N(CC[C@@]33C(=O)Nc4ccccc34)C[C@@H]12)C(O)=O	354.4	-0.98	-1.85	-1.45	82.9	1	27	0.04	2	6	8	2	13	2	0	26	20	6	0.3	0	83433.3	Good Solubility	Good	Good	0	good	good	NonInducer	0.5	6	Not Computed	Accepted
38	85	pteropodic acid	C[C@@H]1OC=C(C2C[C@@H]3N(CC[C@]33C(=O)Nc4ccccc34)C[C@@H]12)C(O)=O	354.4	-0.98	-1.85	-1.45	82.9	1	27	0.04	2	6	8	2	13	2	0	26	20	6	0.3	0	83433.3	Good Solubility	Good	Good	0	good	good	NonInducer	0.5	6	Not Computed	Accepted
39	88	O-ethyl isomitraphylline	CCOC(=O)C1=CO[C@@H](C)[C@H]2CN3CC[C@]4(C3CC12)C(=O)Nc1ccccc41	382.45	1.99	-1.06	-3.35	69.07	3	27	0.1	1	6	7	2	13	1	1	28	22	6	0.27	0	13429.8	Good Solubility	Good	Good	0	good	warning	NonInducer	0.55	6	Not Computed	Accepted
40	89	isomitraphyllic acid	C[C@@H]1OC=C(C2C[C@@H]3N(CC[C@@]33C(=O)Nc4ccccc34)C[C@H]12)C(O)=O	354.4	-0.98	-1.85	-1.45	82.9	1	27	0.04	2	6	8	2	13	2	0	26	20	6	0.3	0	83433.3	Good Solubility	Good	Good	0	good	good	NonInducer	0.5	6	Not Computed	Accepted
41	90	mitraphyllic acid	C[C@@H]1OC=C(C2C[C@@H]3N(CC[C@]33C(=O)Nc4ccccc34)C[C@H]12)C(O)=O	354.4	-0.98	-1.85	-1.45	82.9	1	27	0.04	2	6	8	2	13	2	0	26	20	6	0.3	0	83433.3	Good Solubility	Good	Good	0	good	good	NonInducer	0.5	6	Not Computed	Accepted
42	93	16,17-dehydro-O-demethylhirsuteine	COC(=O)C(CO)[C@H]1C[C@H]2N(CCc3c2[nH]c2ccccc32)C[C@@H]1C=C	354.44	2.45	1.9	-3.38	66.76	5	22	0.19	2	5	7	1	17	1	1	26	21	5	0.24	0	12078.5	Good Solubility	Good	Good	0	good	warning	NonInducer	0.48	5	Not Computed	Accepted
43	94	hirsuteine N-oxide	CO\C=C(/[C@H]1C[C@@H]2c3[nH]c4ccccc4c3CC[N+]2([O-])C[C@@H]1C=C)C(=O)OC	382.45	2.63	2.03	-3.66	68.39	5	23	0.18	1	6	7	1	17	0	0	28	22	6	0.27	0	9827.3	Good Solubility	Good	Good	0	good	warning	NonInducer	0.41	4	Not Computed	Accepted
44	95	hirsutine N-oxide	CC[C@H]1C[N+]2([O-])CCc3c([nH]c4ccccc34)[C@H]2C[C@@H]1\C(=C/OC)C(=O)OC	384.47	2.88	2.33	-3.83	68.39	5	22	0.19	1	6	7	1	17	0	0	28	22	6	0.27	0	8371.46	Good Solubility	Good	Good	0	good	warning	NonInducer	0.5	4	Not Computed	Accepted
45	96	villocarine A	CO\C=C(\[C@H]1C[C@H]2N(CCc3c2[nH]c2ccccc32)C\C1=C\C)C(=O)OC	366.45	2.75	3.06	-3.71	54.56	4	23	0.15	1	5	6	1	17	0	0	27	22	5	0.23	0	9004.28	Reduced Solubility	Good	Good	0	good	warning	NonInducer	0.41	3	Not Computed	Accepted
46	97	vallesiachotamine	COC(=O)C1=CN2CCc3c([nH]c4ccccc34)[C@@H]2C[C@H]1\C(=C/C)C=O	350.41	2.7	2.8	-3.59	62.4	4	23	0.15	1	5	6	1	17	0	0	26	21	5	0.24	0	9687.23	Good Solubility	Good	Good	0	good	warning	NonInducer	0.33	2	Not Computed	Accepted
47	98	glabratine	COC(=O)C1=CN2CCc3c([nH]c4cccc(O[C@@H]5O[C@H](CO)[C@@H](O)[C@H](O)[C@H]5O)c34)[C@@H]2CC1[C@H](CO)C=C	530.57	0.45	-0.06	-2.98	164.94	8	28	0.22	6	11	17	2	17	0	0	38	27	11	0.41	3	27016.1	Good Solubility	Good	Good	5	good	good	NonInducer	0.52	8	Not Computed	Accepted
48	99	isogambirine	CC[C@H]1CN2CCc3c([nH]c4ccc(O)cc34)[C@@H]2C[C@@H]1\C(=C/OC)C(=O)OC	384.47	3.08	2.82	-3.95	75.99	5	22	0.19	2	6	8	1	17	1	1	28	22	6	0.27	0	7380.4	Good Solubility	Good	Good	1	good	warning	NonInducer	0.5	4	Not Computed	Accepted
49	100	gambirine	CC[C@H]1CN2CCc3c([nH]c4cccc(O)c34)[C@@H]2C[C@@H]1\C(=C/OC)C(=O)OC	384.47	3.08	2.88	-3.95	74.79	5	22	0.19	2	6	8	1	17	0	0	28	22	6	0.27	0	7380.4	Good Solubility	Good	Good	1	good	bad	NonInducer	0.5	4	Not Computed	Accepted
50	101	gambireine	CO\C=C(/[C@H]1C[C@@H]2N(CCc3c2[nH]c2cccc(O)c32)C[C@@H]1C=C)C(=O)OC	382.45	2.83	2.63	-3.79	74.79	5	23	0.18	2	6	8	1	17	0	0	28	22	6	0.27	0	8663.9	Good Solubility	Good	Good	0	good	warning	NonInducer	0.41	4	Not Computed	Accepted
51	103	4-geissoschizine N-oxide methyl ether	CO\C=C(\[C@H]1C[C@H]2c3[nH]c4ccccc4c3CC[N+]2([O-])C\C1=C\C)C(=O)OC	382.45	2.19	2.01	-3.45	68.39	4	23	0.15	1	6	7	1	17	0	0	28	22	6	0.27	0	12138.3	Good Solubility	Good	Good	0	good	warning	NonInducer	0.41	3	Not Computed	Accepted
52	104	geissoschizine methyl ether	CO\C=C(\[C@H]1C[C@@H]2N(CCc3c2[nH]c2ccccc32)C\C1=C\C)C(=O)OC	366.45	2.75	3.06	-3.71	54.56	4	23	0.15	1	5	6	1	17	0	0	27	22	5	0.23	0	9004.28	Reduced Solubility	Good	Good	0	good	warning	NonInducer	0.41	3	Not Computed	Accepted
53	105	dihydrocorynantheine	CC[C@H]1CN2CCc3c([nH]c4ccccc34)[C@@H]2C[C@@H]1\C(=C/OC)C(=O)OC	368.47	3.44	3.06	-4.08	55.76	5	22	0.19	1	5	6	1	17	1	1	27	22	5	0.23	0	6212.46	Reduced Solubility	Good	Good	1	good	bad	NonInducer	0.5	4	Not Computed	Accepted
54	106	corynantheine	CO\C=C(/[C@H]1C[C@@H]2N(CCc3c2[nH]c2ccccc32)C[C@@H]1C=C)C(=O)OC	366.45	3.18	2.84	-3.91	55.76	5	23	0.18	1	5	6	1	17	1	1	27	22	5	0.23	0	7336.04	Good Solubility	Good	Good	1	good	bad	NonInducer	0.41	4	Not Computed	Accepted
55	107	epi-allo-corynantheine	CO\C=C(/[C@H]1C[C@H]2N(CCc3c2[nH]c2ccccc32)C[C@H]1C=C)C(=O)OC	366.45	3.18	2.84	-3.91	55.76	5	23	0.18	1	5	6	1	17	1	1	27	22	5	0.23	0	7336.04	Good Solubility	Good	Good	1	good	bad	NonInducer	0.41	4	Not Computed	Accepted
56	108	hirsutine	CC[C@H]1CN2CCc3c([nH]c4ccccc34)[C@H]2C[C@@H]1\C(=C/OC)C(=O)OC	368.47	3.44	3.06	-4.08	55.76	5	22	0.19	1	5	6	1	17	1	1	27	22	5	0.23	0	6212.46	Reduced Solubility	Good	Good	1	good	bad	NonInducer	0.5	4	Not Computed	Accepted
57	109	hirsuteine	CO\C=C(/[C@H]1C[C@H]2N(CCc3c2[nH]c2ccccc32)C[C@@H]1C=C)C(=O)OC	366.45	3.18	2.84	-3.91	55.76	5	23	0.18	1	5	6	1	17	1	1	27	22	5	0.23	0	7336.04	Good Solubility	Good	Good	1	good	bad	NonInducer	0.41	4	Not Computed	Accepted
58	110	isovallesiachotamine	COC(=O)C1=CN2CCc3c([nH]c4ccccc34)[C@@H]2C[C@@H]1\C(=C\C)C=O	350.41	2.7	2.8	-3.59	62.4	4	23	0.15	1	5	6	1	17	0	0	26	21	5	0.24	0	9687.23	Good Solubility	Good	Good	0	good	warning	NonInducer	0.33	2	Not Computed	Accepted
59	111	dihydrovallesiachotamine	COC(=O)C1=CN2CCc3c([nH]c4ccccc34)[C@@H]2C[C@H]1\C(CO)=C\C	352.43	2.81	2.49	-3.66	65.56	4	22	0.15	2	5	7	1	17	0	0	26	21	5	0.24	0	9027.69	Good Solubility	Good	Good	0	good	warning	NonInducer	0.38	2	Not Computed	Accepted
60	112	corynantheidine	CC[C@@H]1CN2CCc3c([nH]c4ccccc34)[C@@H]2C[C@@H]1\C(=C\OC)C(=O)OC	368.47	3.44	3.06	-4.08	55.76	5	22	0.19	1	5	6	1	17	1	1	27	22	5	0.23	0	6212.46	Reduced Solubility	Good	Good	1	good	bad	NonInducer	0.5	4	Not Computed	Accepted
61	113	villocarine D	CO\C=C(\[C@H]1C[C@@H]2N(CC[C@]22C(=O)Nc3ccccc23)C\C1=C\C)C(=O)OC	382.45	1.62	-0.06	-3.05	69.07	4	24	0.14	1	6	7	2	9	1	1	28	22	6	0.27	0	18112	Good Solubility	Good	Good	0	good	warning	NonInducer	0.45	4	Not Computed	Accepted
62	114	villocarine C	CO\C=C(\[C@H]1CC2[C@]3(CC[N+]2([O-])C\C1=C\C)C(=O)Nc1ccccc31)C(=O)OC	398.45	1.07	1.16	-2.8	81.7	4	24	0.14	1	7	8	2	9	0	0	29	22	7	0.32	0	24200.1	Good Solubility	Good	Good	0	good	good	NonInducer	0.45	4	Not Computed	Accepted
63	115	macrophylline B	CC[C@H]1[C@H](CC(C)=O)N2CC[C@]3([C@@H]2C[C@@H]1\C(=C/OC)C(=O)OC)C(=O)Nc1ccccc31	440.53	2.03	-0.21	-3.46	86.14	7	24	0.23	1	7	8	2	9	1	1	32	25	7	0.28	0	13879.5	Good Solubility	Good	Good	1	good	good	NonInducer	0.56	6	Not Computed	Accepted
64	116	macrophylline A	CC[C@H]1[C@H](CC(C)=O)N2CC[C@@]3([C@@H]2C[C@@H]1\C(=C/OC)C(=O)OC)C(=O)Nc1ccccc31	440.53	2.03	-0.21	-3.46	86.14	7	24	0.23	1	7	8	2	9	1	1	32	25	7	0.28	0	13879.5	Good Solubility	Good	Good	1	good	good	NonInducer	0.56	6	Not Computed	Accepted
65	117	macrophyllionium	CC[C@H]1C[N@@+]2(C)CC[C@@]3([C@H]2C[C@@H]1\C(=C/OC)C(=O)OC)C(=O)Nc1ccccc31	399.5	2.33	-1.55	-3.53	64.63	5	23	0.18	1	6	7	2	9	1	1	29	23	6	0.26	0	11721.2	Good Solubility	Good	Good	0	good	warning	NonInducer	0.57	5	Not Computed	Accepted
66	118	dihydrocorynanthein pseudoindoxyl	CCC1CN2CCC3(Nc4ccccc4C3=O)C2CC1\C(=C\OC)C(=O)OC	384.47	3.02	0.77	-3.88	69.07	5	23	0.18	1	6	7	2	9	1	1	28	22	6	0.27	0	7974.67	Good Solubility	Good	Good	1	good	bad	Inducer	0.55	5	Not Computed	Accepted
67	119	isorhynchophylline N-oxide	CC[C@H]1C[N+]2([O-])CC[C@]3([C@@H]2C[C@@H]1\C(=C/OC)C(=O)OC)C(=O)Nc1ccccc31	400.47	1.75	1.49	-3.17	81.7	5	23	0.18	1	7	8	2	9	0	0	29	22	7	0.32	0	16765.7	Good Solubility	Good	Good	1	good	good	NonInducer	0.55	5	Not Computed	Accepted
68	120	rhynchophylline N-oxide	CC[C@H]1C[N+]2([O-])CC[C@@]3([C@@H]2C[C@@H]1\C(=C/OC)C(=O)OC)C(=O)Nc1ccccc31	400.47	1.75	1.49	-3.17	81.7	5	23	0.18	1	7	8	2	9	0	0	29	22	7	0.32	0	16765.7	Good Solubility	Good	Good	1	good	good	NonInducer	0.55	5	Not Computed	Accepted
69	121	isocorynoxeine N-oxide	CO\C=C(/[C@H]1C[C@H]2[C@@]3(CC[N+]2([O-])C[C@@H]1C=C)C(=O)Nc1ccccc31)C(=O)OC	398.45	1.5	1.18	-3.01	81.7	5	24	0.17	1	7	8	2	9	0	0	29	22	7	0.32	0	19716.5	Good Solubility	Good	Good	0	good	good	NonInducer	0.45	5	Not Computed	Accepted
70	122	corynoxeine N-oxide	CO\C=C(/[C@H]1C[C@H]2[C@]3(CC[N+]2([O-])C[C@@H]1C=C)C(=O)Nc1ccccc31)C(=O)OC	398.45	1.5	1.18	-3.01	81.7	5	24	0.17	1	7	8	2	9	0	0	29	22	7	0.32	0	19716.5	Good Solubility	Good	Good	0	good	good	NonInducer	0.45	5	Not Computed	Accepted
71	123	22-O-demethyl-22-O-β-D-glucopyranosylisocorynoxei ne	CO\C=C(\[C@H]1C[C@@H]2N(CC[C@@]22C(=O)Nc3ccccc23)C[C@@H]1C=C)C(=O)OC1OC(CO)C(O)C(O)C1O	530.57	-0.07	-3.11	-2.69	159.22	7	30	0.19	5	11	16	3	9	1	1	38	27	11	0.41	2	36193	Good Solubility	Good	Good	4	good	good	NonInducer	0.56	10	Not Computed	Accepted
72	124	isorhynchophylline	CC[C@H]1CN2CC[C@]3([C@@H]2C[C@@H]1\C(=C/OC)C(=O)OC)C(=O)Nc1ccccc31	384.47	2.31	-0.49	-3.43	69.07	5	23	0.18	1	6	7	2	9	1	1	28	22	6	0.27	0	12473	Good Solubility	Good	Good	0	good	warning	NonInducer	0.55	5	Not Computed	Accepted
73	125	rhynchophylline	CC[C@H]1CN2CC[C@@]3([C@@H]2C[C@@H]1\C(=C/OC)C(=O)OC)C(=O)Nc1ccccc31	384.47	2.31	-0.49	-3.43	69.07	5	23	0.18	1	6	7	2	9	1	1	28	22	6	0.27	0	12473	Good Solubility	Good	Good	0	good	warning	NonInducer	0.55	5	Not Computed	Accepted
74	126	isorhynchophyllic acid	CC[C@H]1CN2CC[C@]3([C@@H]2C[C@@H]1\C(=C/OC)C(O)=O)C(=O)Nc1ccccc31	370.44	-0.3	-0.95	-1.77	82.9	4	23	0.15	2	6	8	2	9	2	0	27	21	6	0.29	0	63255.5	Good Solubility	Good	Good	0	good	good	NonInducer	0.52	5	Not Computed	Accepted
75	127	rhynchophyllic acid	CC[C@H]1CN2CC[C@@]3([C@@H]2C[C@@H]1\C(=C/OC)C(O)=O)C(=O)Nc1ccccc31	370.44	-0.3	-0.95	-1.77	82.9	4	23	0.15	2	6	8	2	9	2	0	27	21	6	0.29	0	63255.5	Good Solubility	Good	Good	0	good	good	NonInducer	0.52	5	Not Computed	Accepted
76	128	18,19-dehydrocorynxinic acid B	CC[C@@H]1CN2CC[C@@]3([C@@H]2C[C@@H]1\C(=C/OC)C(O)=O)C(=O)Nc1ccccc31	370.44	-0.3	-0.95	-1.77	82.9	4	23	0.15	2	6	8	2	9	2	0	27	21	6	0.29	0	63255.5	Good Solubility	Good	Good	0	good	good	NonInducer	0.52	5	Not Computed	Accepted
77	129	18,19-dehydrocorynxinic acid	CO\C=C(/[C@H]1C[C@@H]2N(CC[C@@]22C(=O)Nc3ccccc23)C[C@H]1C=C)C(O)=O	368.43	-0.55	-1.25	-1.6	82.9	4	24	0.14	2	6	8	2	9	2	0	27	21	6	0.29	0	74324.4	Good Solubility	Good	Good	0	good	good	NonInducer	0.43	5	Not Computed	Accepted
78	130	corynoxine B	CC[C@@H]1CN2CC[C@@]3([C@@H]2C[C@@H]1\C(=C/OC)C(=O)OC)C(=O)Nc1ccccc31	384.47	2.31	-0.49	-3.43	69.07	5	23	0.18	1	6	7	2	9	1	1	28	22	6	0.27	0	12473	Good Solubility	Good	Good	0	good	warning	NonInducer	0.55	5	Not Computed	Accepted
79	131	corynoxine	CC[C@@H]1CN2CC[C@]3([C@@H]2C[C@@H]1\C(=C/OC)C(=O)OC)C(=O)Nc1ccccc31	384.47	2.31	-0.49	-3.43	69.07	5	23	0.18	1	6	7	2	9	1	1	28	22	6	0.27	0	12473	Good Solubility	Good	Good	0	good	warning	NonInducer	0.55	5	Not Computed	Accepted
80	132	isocorynoxeine	CO\C=C(/[C@H]1C[C@@H]2N(CC[C@@]22C(=O)Nc3ccccc23)C[C@@H]1C=C)C(=O)OC	382.45	2.06	-0.7	-3.26	69.07	5	24	0.17	1	6	7	2	9	1	1	28	22	6	0.27	0	14663.7	Good Solubility	Good	Good	0	good	warning	NonInducer	0.45	5	Not Computed	Accepted
81	133	corynoxeine	CO\C=C(/[C@H]1C[C@@H]2N(CC[C@]22C(=O)Nc3ccccc23)C[C@@H]1C=C)C(=O)OC	382.45	2.06	-0.7	-3.26	69.07	5	24	0.17	1	6	7	2	9	1	1	28	22	6	0.27	0	14663.7	Good Solubility	Good	Good	0	good	warning	NonInducer	0.45	5	Not Computed	Accepted
82	142	lyaloside	COC(=O)C1=CO[C@@H](O[C@@H]2O[C@H](CO)[C@@H](O)[C@H](O)[C@H]2O)[C@H](C=C)[C@@H]1Cc1nccc2c3ccccc3[nH]c12	526.54	1.33	0.69	-3.56	163.59	8	29	0.22	5	11	16	3	13	0	0	38	27	11	0.41	2	15035.7	Good Solubility	Good	Good	5	good	good	NonInducer	0.41	8	Not Computed	Accepted
83	143	harmane	Cc1nccc2c3ccccc3[nH]c12	182.22	3.1	1.99	-3.32	28.68	0	15	0	1	2	3	1	13	0	0	14	12	2	0.17	0	6564.11	Good Solubility	Good	Good	1	good	bad	NonInducer	0.08	0	Not Computed	Accepted
84	30	3α-dihydrocadambine	COC(=O)C1=CO[C@@H](O[C@@H]2O[C@H](CO)[C@@H](O)[C@H](O)[C@H]2O)[C@H]2[C@@H]1C[C@@H]1N(CCc3c1[nH]c1ccccc31)C[C@H]2O	546.57	-0.42	-0.78	-2.73	174.17	5	33	0.13	6	12	18	2	22	0	0	39	27	12	0.44	3	35813	Good Solubility	Good	Good	4	good	good	NonInducer	0.59	11	Not Computed	Rejected	Rigid Bonds
85	43	vincoside lactam	OC[C@H]1O[C@@H](O[C@@H]2OC=C3C(C[C@H]4N(CCc5c4[nH]c4ccccc54)C3=O)[C@H]2C=C)[C@H](O)[C@@H](O)[C@@H]1O	498.53	0.41	-0.03	-3.03	144.71	4	33	0.11	5	10	15	2	21	0	0	36	26	10	0.38	0	24181.5	Good Solubility	Good	Good	3	good	good	NonInducer	0.5	9	Not Computed	Rejected	Rigid Bonds

## Sheet: SwissTarget
name_id	name	Smiles	Target	Common name	Uniprot	ChEMBL ID	Target Class	Probability*
93	16,17-dehydro-O-demethylhirsuteine	COC(=O)C(CO)[C@H]1C[C@H]2N(CCc3c2[nH]c2ccccc32)C[C@@H]1C=C	Alpha-2a adrenergic receptor	ADRA2A	P08913	CHEMBL1867	Family A G protein-coupled receptor	0.685569
93	16,17-dehydro-O-demethylhirsuteine	COC(=O)C(CO)[C@H]1C[C@H]2N(CCc3c2[nH]c2ccccc32)C[C@@H]1C=C	Adrenergic receptor alpha-2	ADRA2C	P18825	CHEMBL1916	Family A G protein-coupled receptor	0.685569
93	16,17-dehydro-O-demethylhirsuteine	COC(=O)C(CO)[C@H]1C[C@H]2N(CCc3c2[nH]c2ccccc32)C[C@@H]1C=C	Alpha-2b adrenergic receptor	ADRA2B	P18089	CHEMBL1942	Family A G protein-coupled receptor	0.685569
93	16,17-dehydro-O-demethylhirsuteine	COC(=O)C(CO)[C@H]1C[C@H]2N(CCc3c2[nH]c2ccccc32)C[C@@H]1C=C	Alpha-1d adrenergic receptor	ADRA1D	P25100	CHEMBL223	Family A G protein-coupled receptor	0.685569
93	16,17-dehydro-O-demethylhirsuteine	COC(=O)C(CO)[C@H]1C[C@H]2N(CCc3c2[nH]c2ccccc32)C[C@@H]1C=C	Alpha-1a adrenergic receptor	ADRA1A	P35348	CHEMBL229	Family A G protein-coupled receptor	0.685569
93	16,17-dehydro-O-demethylhirsuteine	COC(=O)C(CO)[C@H]1C[C@H]2N(CCc3c2[nH]c2ccccc32)C[C@@H]1C=C	Alpha-1b adrenergic receptor	ADRA1B	P35368	CHEMBL232	Family A G protein-coupled receptor	0.685569
93	16,17-dehydro-O-demethylhirsuteine	COC(=O)C(CO)[C@H]1C[C@H]2N(CCc3c2[nH]c2ccccc32)C[C@@H]1C=C	Serotonin 2b (5-HT2b) receptor	HTR2B	P41595	CHEMBL1833	Family A G protein-coupled receptor	0.588165
93	16,17-dehydro-O-demethylhirsuteine	COC(=O)C(CO)[C@H]1C[C@H]2N(CCc3c2[nH]c2ccccc32)C[C@@H]1C=C	Dopamine D2 receptor	DRD2	P14416	CHEMBL217	Family A G protein-coupled receptor	0.588165
93	16,17-dehydro-O-demethylhirsuteine	COC(=O)C(CO)[C@H]1C[C@H]2N(CCc3c2[nH]c2ccccc32)C[C@@H]1C=C	Serotonin 2a (5-HT2a) receptor (by homology)	HTR2A	P28223	CHEMBL224	Family A G protein-coupled receptor	0.588165
93	16,17-dehydro-O-demethylhirsuteine	COC(=O)C(CO)[C@H]1C[C@H]2N(CCc3c2[nH]c2ccccc32)C[C@@H]1C=C	Dopamine D3 receptor (by homology)	DRD3	P35462	CHEMBL234	Family A G protein-coupled receptor	0.588165
93	16,17-dehydro-O-demethylhirsuteine	COC(=O)C(CO)[C@H]1C[C@H]2N(CCc3c2[nH]c2ccccc32)C[C@@H]1C=C	Adenosine A3 receptor	ADORA3	P0DMS8	CHEMBL256	Family A G protein-coupled receptor	0.588165
93	16,17-dehydro-O-demethylhirsuteine	COC(=O)C(CO)[C@H]1C[C@H]2N(CCc3c2[nH]c2ccccc32)C[C@@H]1C=C	Cytochrome P450 2D6	CYP2D6	P10635	CHEMBL289	Cytochrome P450	0.588165
93	16,17-dehydro-O-demethylhirsuteine	COC(=O)C(CO)[C@H]1C[C@H]2N(CCc3c2[nH]c2ccccc32)C[C@@H]1C=C	Serotonin 6 (5-HT6) receptor	HTR6	P50406	CHEMBL3371	Family A G protein-coupled receptor	0.588165
93	16,17-dehydro-O-demethylhirsuteine	COC(=O)C(CO)[C@H]1C[C@H]2N(CCc3c2[nH]c2ccccc32)C[C@@H]1C=C	Serotonin 1a (5-HT1a) receptor	HTR1A	P08908	CHEMBL214	Family A G protein-coupled receptor	0.555721
99	isogambirine	CC[C@H]1CN2CCc3c([nH]c4ccc(O)cc34)[C@@H]2C[C@@H]1\C(=C/OC)C(=O)OC	Delta opioid receptor	OPRD1	P41143	CHEMBL236	Family A G protein-coupled receptor	0.54205
100	gambirine	CC[C@H]1CN2CCc3c([nH]c4cccc(O)c34)[C@@H]2C[C@@H]1\C(=C/OC)C(=O)OC	Delta opioid receptor	OPRD1	P41143	CHEMBL236	Family A G protein-coupled receptor	0.632269
101	gambireine	CO\C=C(/[C@H]1C[C@@H]2N(CCc3c2[nH]c2cccc(O)c32)C[C@@H]1C=C)C(=O)OC	Delta opioid receptor	OPRD1	P41143	CHEMBL236	Family A G protein-coupled receptor	0.525681
105	dihydrocorynantheine	CC[C@H]1CN2CCc3c([nH]c4ccccc34)[C@@H]2C[C@@H]1\C(=C/OC)C(=O)OC	Delta opioid receptor	OPRD1	P41143	CHEMBL236	Family A G protein-coupled receptor	0.96939
105	dihydrocorynantheine	CC[C@H]1CN2CCc3c([nH]c4ccccc34)[C@@H]2C[C@@H]1\C(=C/OC)C(=O)OC	Butyrylcholinesterase	BCHE	P06276	CHEMBL1914	Hydrolase	0.641379
106	corynantheine	CO\C=C(/[C@H]1C[C@@H]2N(CCc3c2[nH]c2ccccc32)C[C@@H]1C=C)C(=O)OC	Delta opioid receptor	OPRD1	P41143	CHEMBL236	Family A G protein-coupled receptor	0.633375
106	corynantheine	CO\C=C(/[C@H]1C[C@@H]2N(CCc3c2[nH]c2ccccc32)C[C@@H]1C=C)C(=O)OC	Butyrylcholinesterase	BCHE	P06276	CHEMBL1914	Hydrolase	0.609316
107	epi-allo-corynantheine	CO\C=C(/[C@H]1C[C@H]2N(CCc3c2[nH]c2ccccc32)C[C@H]1C=C)C(=O)OC	Butyrylcholinesterase	BCHE	P06276	CHEMBL1914	Hydrolase	0.751395
107	epi-allo-corynantheine	CO\C=C(/[C@H]1C[C@H]2N(CCc3c2[nH]c2ccccc32)C[C@H]1C=C)C(=O)OC	Delta opioid receptor	OPRD1	P41143	CHEMBL236	Family A G protein-coupled receptor	0.7333
108	hirsutine	CC[C@H]1CN2CCc3c([nH]c4ccccc34)[C@H]2C[C@@H]1\C(=C/OC)C(=O)OC	Butyrylcholinesterase	BCHE	P06276	CHEMBL1914	Hydrolase	1
108	hirsutine	CC[C@H]1CN2CCc3c([nH]c4ccccc34)[C@H]2C[C@@H]1\C(=C/OC)C(=O)OC	Delta opioid receptor	OPRD1	P41143	CHEMBL236	Family A G protein-coupled receptor	0.999994
109	hirsuteine	CO\C=C(/[C@H]1C[C@H]2N(CCc3c2[nH]c2ccccc32)C[C@@H]1C=C)C(=O)OC	Butyrylcholinesterase	BCHE	P06276	CHEMBL1914	Hydrolase	0.807323
109	hirsuteine	CO\C=C(/[C@H]1C[C@H]2N(CCc3c2[nH]c2ccccc32)C[C@@H]1C=C)C(=O)OC	Delta opioid receptor	OPRD1	P41143	CHEMBL236	Family A G protein-coupled receptor	0.751395
112	corynantheidine	CC[C@@H]1CN2CCc3c([nH]c4ccccc34)[C@@H]2C[C@@H]1\C(=C\OC)C(=O)OC	Delta opioid receptor	OPRD1	P41143	CHEMBL236	Family A G protein-coupled receptor	0.985329
112	corynantheidine	CC[C@@H]1CN2CCc3c([nH]c4ccccc34)[C@@H]2C[C@@H]1\C(=C\OC)C(=O)OC	Butyrylcholinesterase	BCHE	P06276	CHEMBL1914	Hydrolase	0.943404

## Sheet: TargetNet
name_id	name	Smiles	Uniport_ID	Protein	Prob
5	3-ethylamino-5-methoxy-1, 2- benzoquinone	CCNC1=CC(OC)=CC(=O)C1=O	P51452	Dual specificity protein phosphatase 3	1
5	3-ethylamino-5-methoxy-1, 2- benzoquinone	CCNC1=CC(OC)=CC(=O)C1=O	Q04206	Transcription factor p65	1
5	3-ethylamino-5-methoxy-1, 2- benzoquinone	CCNC1=CC(OC)=CC(=O)C1=O	P11511	Aromatase	1
5	3-ethylamino-5-methoxy-1, 2- benzoquinone	CCNC1=CC(OC)=CC(=O)C1=O	P27338	Amine oxidase [flavin-containing] B	1
5	3-ethylamino-5-methoxy-1, 2- benzoquinone	CCNC1=CC(OC)=CC(=O)C1=O	O43570	Carbonic anhydrase 12	1
5	3-ethylamino-5-methoxy-1, 2- benzoquinone	CCNC1=CC(OC)=CC(=O)C1=O	Q9ULX7	Carbonic anhydrase 14	1
5	3-ethylamino-5-methoxy-1, 2- benzoquinone	CCNC1=CC(OC)=CC(=O)C1=O	P21397	Amine oxidase [flavin-containing] A	1
5	3-ethylamino-5-methoxy-1, 2- benzoquinone	CCNC1=CC(OC)=CC(=O)C1=O	P05979	Prostaglandin G/H synthase 1	1
5	3-ethylamino-5-methoxy-1, 2- benzoquinone	CCNC1=CC(OC)=CC(=O)C1=O	P23219	Prostaglandin G/H synthase 1	1
5	3-ethylamino-5-methoxy-1, 2- benzoquinone	CCNC1=CC(OC)=CC(=O)C1=O	Q16790	Carbonic anhydrase 9	1
5	3-ethylamino-5-methoxy-1, 2- benzoquinone	CCNC1=CC(OC)=CC(=O)C1=O	P14174	Macrophage migration inhibitory factor	1
5	3-ethylamino-5-methoxy-1, 2- benzoquinone	CCNC1=CC(OC)=CC(=O)C1=O	O42713	Polyphenol oxidase 2	1
5	3-ethylamino-5-methoxy-1, 2- benzoquinone	CCNC1=CC(OC)=CC(=O)C1=O	P35869	Aryl hydrocarbon receptor	1
5	3-ethylamino-5-methoxy-1, 2- benzoquinone	CCNC1=CC(OC)=CC(=O)C1=O	P23141	Liver carboxylesterase 1	1
5	3-ethylamino-5-methoxy-1, 2- benzoquinone	CCNC1=CC(OC)=CC(=O)C1=O	P31941	DNA dC->dU-editing enzyme APOBEC-3A	1
5	3-ethylamino-5-methoxy-1, 2- benzoquinone	CCNC1=CC(OC)=CC(=O)C1=O	O95136	Sphingosine 1-phosphate receptor 2	1
5	3-ethylamino-5-methoxy-1, 2- benzoquinone	CCNC1=CC(OC)=CC(=O)C1=O	O00748	Cocaine esterase	1
5	3-ethylamino-5-methoxy-1, 2- benzoquinone	CCNC1=CC(OC)=CC(=O)C1=O	P35398	Nuclear receptor ROR-alpha	1
5	3-ethylamino-5-methoxy-1, 2- benzoquinone	CCNC1=CC(OC)=CC(=O)C1=O	P43166	Carbonic anhydrase 7	1
5	3-ethylamino-5-methoxy-1, 2- benzoquinone	CCNC1=CC(OC)=CC(=O)C1=O	Q9HC97	G-protein coupled receptor 35	1
5	3-ethylamino-5-methoxy-1, 2- benzoquinone	CCNC1=CC(OC)=CC(=O)C1=O	O43353	Receptor-interacting serine/threonine-protein kinase 2	1
5	3-ethylamino-5-methoxy-1, 2- benzoquinone	CCNC1=CC(OC)=CC(=O)C1=O	Q8N1Q1	Carbonic anhydrase 13	1
5	3-ethylamino-5-methoxy-1, 2- benzoquinone	CCNC1=CC(OC)=CC(=O)C1=O	Q9Y2D0	Carbonic anhydrase 5B, mitochondrial	1
5	3-ethylamino-5-methoxy-1, 2- benzoquinone	CCNC1=CC(OC)=CC(=O)C1=O	P22748	Carbonic anhydrase 4	1
5	3-ethylamino-5-methoxy-1, 2- benzoquinone	CCNC1=CC(OC)=CC(=O)C1=O	P23280	Carbonic anhydrase 6	1
5	3-ethylamino-5-methoxy-1, 2- benzoquinone	CCNC1=CC(OC)=CC(=O)C1=O	P05186	Alkaline phosphatase, tissue-nonspecific isozyme	1
5	3-ethylamino-5-methoxy-1, 2- benzoquinone	CCNC1=CC(OC)=CC(=O)C1=O	Q9NR96	Toll-like receptor 9	1
5	3-ethylamino-5-methoxy-1, 2- benzoquinone	CCNC1=CC(OC)=CC(=O)C1=O	P21918	D(1B) dopamine receptor	0.999
5	3-ethylamino-5-methoxy-1, 2- benzoquinone	CCNC1=CC(OC)=CC(=O)C1=O	P29477	Nitric oxide synthase, inducible	0.999
5	3-ethylamino-5-methoxy-1, 2- benzoquinone	CCNC1=CC(OC)=CC(=O)C1=O	P22303	Acetylcholinesterase	0.999
5	3-ethylamino-5-methoxy-1, 2- benzoquinone	CCNC1=CC(OC)=CC(=O)C1=O	P04058	Acetylcholinesterase	0.998
5	3-ethylamino-5-methoxy-1, 2- benzoquinone	CCNC1=CC(OC)=CC(=O)C1=O	P28566	5-hydroxytryptamine receptor 1E	0.998
5	3-ethylamino-5-methoxy-1, 2- benzoquinone	CCNC1=CC(OC)=CC(=O)C1=O	P47898	5-hydroxytryptamine receptor 5A	0.998
5	3-ethylamino-5-methoxy-1, 2- benzoquinone	CCNC1=CC(OC)=CC(=O)C1=O	Q9HC16	DNA dC->dU-editing enzyme APOBEC-3G	0.997
5	3-ethylamino-5-methoxy-1, 2- benzoquinone	CCNC1=CC(OC)=CC(=O)C1=O	P35218	Carbonic anhydrase 5A, mitochondrial	0.996
5	3-ethylamino-5-methoxy-1, 2- benzoquinone	CCNC1=CC(OC)=CC(=O)C1=O	Q14833	Metabotropic glutamate receptor 4	0.995
5	3-ethylamino-5-methoxy-1, 2- benzoquinone	CCNC1=CC(OC)=CC(=O)C1=O	P08482	Muscarinic acetylcholine receptor M1	0.993
5	3-ethylamino-5-methoxy-1, 2- benzoquinone	CCNC1=CC(OC)=CC(=O)C1=O	O60755	Galanin receptor type 3	0.992
5	3-ethylamino-5-methoxy-1, 2- benzoquinone	CCNC1=CC(OC)=CC(=O)C1=O	P24468	COUP transcription factor 2	0.991
5	3-ethylamino-5-methoxy-1, 2- benzoquinone	CCNC1=CC(OC)=CC(=O)C1=O	P37058	Testosterone 17-beta-dehydrogenase 3	0.989
5	3-ethylamino-5-methoxy-1, 2- benzoquinone	CCNC1=CC(OC)=CC(=O)C1=O	P08913	Alpha-2A adrenergic receptor	0.984
5	3-ethylamino-5-methoxy-1, 2- benzoquinone	CCNC1=CC(OC)=CC(=O)C1=O	P21396	Amine oxidase [flavin-containing] A	0.98
5	3-ethylamino-5-methoxy-1, 2- benzoquinone	CCNC1=CC(OC)=CC(=O)C1=O	P05177	Cytochrome P450 1A2	0.978
5	3-ethylamino-5-methoxy-1, 2- benzoquinone	CCNC1=CC(OC)=CC(=O)C1=O	P12527	Arachidonate 5-lipoxygenase	0.974
5	3-ethylamino-5-methoxy-1, 2- benzoquinone	CCNC1=CC(OC)=CC(=O)C1=O	P18089	Alpha-2B adrenergic receptor	0.97
5	3-ethylamino-5-methoxy-1, 2- benzoquinone	CCNC1=CC(OC)=CC(=O)C1=O	P08173	Muscarinic acetylcholine receptor M4	0.964
5	3-ethylamino-5-methoxy-1, 2- benzoquinone	CCNC1=CC(OC)=CC(=O)C1=O	P08909	5-hydroxytryptamine receptor 2C	0.964
5	3-ethylamino-5-methoxy-1, 2- benzoquinone	CCNC1=CC(OC)=CC(=O)C1=O	Q99685	Monoglyceride lipase	0.96
5	3-ethylamino-5-methoxy-1, 2- benzoquinone	CCNC1=CC(OC)=CC(=O)C1=O	P79208	Prostaglandin G/H synthase 2	0.911
5	3-ethylamino-5-methoxy-1, 2- benzoquinone	CCNC1=CC(OC)=CC(=O)C1=O	P00918	Carbonic anhydrase 2	0.908
5	3-ethylamino-5-methoxy-1, 2- benzoquinone	CCNC1=CC(OC)=CC(=O)C1=O	P14324	Farnesyl pyrophosphate synthase	0.903
5	3-ethylamino-5-methoxy-1, 2- benzoquinone	CCNC1=CC(OC)=CC(=O)C1=O	Q923Y8	Trace amine-associated receptor 1	0.897
5	3-ethylamino-5-methoxy-1, 2- benzoquinone	CCNC1=CC(OC)=CC(=O)C1=O	O14746	Telomerase reverse transcriptase	0.883
5	3-ethylamino-5-methoxy-1, 2- benzoquinone	CCNC1=CC(OC)=CC(=O)C1=O	P07943	Aldose reductase	0.872
5	3-ethylamino-5-methoxy-1, 2- benzoquinone	CCNC1=CC(OC)=CC(=O)C1=O	O95977	Sphingosine 1-phosphate receptor 4	0.836
5	3-ethylamino-5-methoxy-1, 2- benzoquinone	CCNC1=CC(OC)=CC(=O)C1=O	P29474	Nitric oxide synthase, endothelial	0.828
5	3-ethylamino-5-methoxy-1, 2- benzoquinone	CCNC1=CC(OC)=CC(=O)C1=O	P05093	Steroid 17-alpha-hydroxylase/17,20 lyase	0.822
5	3-ethylamino-5-methoxy-1, 2- benzoquinone	CCNC1=CC(OC)=CC(=O)C1=O	P18825	Alpha-2C adrenergic receptor	0.818
5	3-ethylamino-5-methoxy-1, 2- benzoquinone	CCNC1=CC(OC)=CC(=O)C1=O	P16050	Arachidonate 15-lipoxygenase	0.806
6	3-diethylamino-5-methoxy-1, 2-benzoquinone	CCN(CC)C1=CC(OC)=CC(=O)C1=O	P21918	D(1B) dopamine receptor	1
6	3-diethylamino-5-methoxy-1, 2-benzoquinone	CCN(CC)C1=CC(OC)=CC(=O)C1=O	P11511	Aromatase	1
6	3-diethylamino-5-methoxy-1, 2-benzoquinone	CCN(CC)C1=CC(OC)=CC(=O)C1=O	P35218	Carbonic anhydrase 5A, mitochondrial	1
6	3-diethylamino-5-methoxy-1, 2-benzoquinone	CCN(CC)C1=CC(OC)=CC(=O)C1=O	Q9HC16	DNA dC->dU-editing enzyme APOBEC-3G	1
6	3-diethylamino-5-methoxy-1, 2-benzoquinone	CCN(CC)C1=CC(OC)=CC(=O)C1=O	P23219	Prostaglandin G/H synthase 1	1
6	3-diethylamino-5-methoxy-1, 2-benzoquinone	CCN(CC)C1=CC(OC)=CC(=O)C1=O	P14174	Macrophage migration inhibitory factor	1
6	3-diethylamino-5-methoxy-1, 2-benzoquinone	CCN(CC)C1=CC(OC)=CC(=O)C1=O	P28566	5-hydroxytryptamine receptor 1E	1
6	3-diethylamino-5-methoxy-1, 2-benzoquinone	CCN(CC)C1=CC(OC)=CC(=O)C1=O	P31941	DNA dC->dU-editing enzyme APOBEC-3A	1
6	3-diethylamino-5-methoxy-1, 2-benzoquinone	CCN(CC)C1=CC(OC)=CC(=O)C1=O	O95136	Sphingosine 1-phosphate receptor 2	1
6	3-diethylamino-5-methoxy-1, 2-benzoquinone	CCN(CC)C1=CC(OC)=CC(=O)C1=O	O00748	Cocaine esterase	1
6	3-diethylamino-5-methoxy-1, 2-benzoquinone	CCN(CC)C1=CC(OC)=CC(=O)C1=O	P35398	Nuclear receptor ROR-alpha	1
6	3-diethylamino-5-methoxy-1, 2-benzoquinone	CCN(CC)C1=CC(OC)=CC(=O)C1=O	P43166	Carbonic anhydrase 7	1
6	3-diethylamino-5-methoxy-1, 2-benzoquinone	CCN(CC)C1=CC(OC)=CC(=O)C1=O	Q9HC97	G-protein coupled receptor 35	1
6	3-diethylamino-5-methoxy-1, 2-benzoquinone	CCN(CC)C1=CC(OC)=CC(=O)C1=O	O43353	Receptor-interacting serine/threonine-protein kinase 2	1
6	3-diethylamino-5-methoxy-1, 2-benzoquinone	CCN(CC)C1=CC(OC)=CC(=O)C1=O	Q8N1Q1	Carbonic anhydrase 13	1
6	3-diethylamino-5-methoxy-1, 2-benzoquinone	CCN(CC)C1=CC(OC)=CC(=O)C1=O	P23280	Carbonic anhydrase 6	1
6	3-diethylamino-5-methoxy-1, 2-benzoquinone	CCN(CC)C1=CC(OC)=CC(=O)C1=O	P05186	Alkaline phosphatase, tissue-nonspecific isozyme	1
6	3-diethylamino-5-methoxy-1, 2-benzoquinone	CCN(CC)C1=CC(OC)=CC(=O)C1=O	Q9NR96	Toll-like receptor 9	1
6	3-diethylamino-5-methoxy-1, 2-benzoquinone	CCN(CC)C1=CC(OC)=CC(=O)C1=O	P05177	Cytochrome P450 1A2	0.999
6	3-diethylamino-5-methoxy-1, 2-benzoquinone	CCN(CC)C1=CC(OC)=CC(=O)C1=O	P04058	Acetylcholinesterase	0.999
6	3-diethylamino-5-methoxy-1, 2-benzoquinone	CCN(CC)C1=CC(OC)=CC(=O)C1=O	O60755	Galanin receptor type 3	0.999
6	3-diethylamino-5-methoxy-1, 2-benzoquinone	CCN(CC)C1=CC(OC)=CC(=O)C1=O	Q9Y2D0	Carbonic anhydrase 5B, mitochondrial	0.999
6	3-diethylamino-5-methoxy-1, 2-benzoquinone	CCN(CC)C1=CC(OC)=CC(=O)C1=O	P22748	Carbonic anhydrase 4	0.999
6	3-diethylamino-5-methoxy-1, 2-benzoquinone	CCN(CC)C1=CC(OC)=CC(=O)C1=O	Q923Y8	Trace amine-associated receptor 1	0.998
6	3-diethylamino-5-methoxy-1, 2-benzoquinone	CCN(CC)C1=CC(OC)=CC(=O)C1=O	P23141	Liver carboxylesterase 1	0.997
6	3-diethylamino-5-methoxy-1, 2-benzoquinone	CCN(CC)C1=CC(OC)=CC(=O)C1=O	Q9ULX7	Carbonic anhydrase 14	0.996
6	3-diethylamino-5-methoxy-1, 2-benzoquinone	CCN(CC)C1=CC(OC)=CC(=O)C1=O	Q99685	Monoglyceride lipase	0.996
6	3-diethylamino-5-methoxy-1, 2-benzoquinone	CCN(CC)C1=CC(OC)=CC(=O)C1=O	P51452	Dual specificity protein phosphatase 3	0.994
6	3-diethylamino-5-methoxy-1, 2-benzoquinone	CCN(CC)C1=CC(OC)=CC(=O)C1=O	P35869	Aryl hydrocarbon receptor	0.994
6	3-diethylamino-5-methoxy-1, 2-benzoquinone	CCN(CC)C1=CC(OC)=CC(=O)C1=O	P24468	COUP transcription factor 2	0.994
6	3-diethylamino-5-methoxy-1, 2-benzoquinone	CCN(CC)C1=CC(OC)=CC(=O)C1=O	P27338	Amine oxidase [flavin-containing] B	0.991
6	3-diethylamino-5-methoxy-1, 2-benzoquinone	CCN(CC)C1=CC(OC)=CC(=O)C1=O	P14324	Farnesyl pyrophosphate synthase	0.987
6	3-diethylamino-5-methoxy-1, 2-benzoquinone	CCN(CC)C1=CC(OC)=CC(=O)C1=O	P29474	Nitric oxide synthase, endothelial	0.984
6	3-diethylamino-5-methoxy-1, 2-benzoquinone	CCN(CC)C1=CC(OC)=CC(=O)C1=O	P08173	Muscarinic acetylcholine receptor M4	0.974
6	3-diethylamino-5-methoxy-1, 2-benzoquinone	CCN(CC)C1=CC(OC)=CC(=O)C1=O	Q04206	Transcription factor p65	0.97
6	3-diethylamino-5-methoxy-1, 2-benzoquinone	CCN(CC)C1=CC(OC)=CC(=O)C1=O	P29477	Nitric oxide synthase, inducible	0.961
6	3-diethylamino-5-methoxy-1, 2-benzoquinone	CCN(CC)C1=CC(OC)=CC(=O)C1=O	P05979	Prostaglandin G/H synthase 1	0.944
6	3-diethylamino-5-methoxy-1, 2-benzoquinone	CCN(CC)C1=CC(OC)=CC(=O)C1=O	P21397	Amine oxidase [flavin-containing] A	0.927
6	3-diethylamino-5-methoxy-1, 2-benzoquinone	CCN(CC)C1=CC(OC)=CC(=O)C1=O	P08909	5-hydroxytryptamine receptor 2C	0.896
6	3-diethylamino-5-methoxy-1, 2-benzoquinone	CCN(CC)C1=CC(OC)=CC(=O)C1=O	Q9GZU7	Carboxy-terminal domain RNA polymerase II polypeptide A small phosphatase 1	0.858
6	3-diethylamino-5-methoxy-1, 2-benzoquinone	CCN(CC)C1=CC(OC)=CC(=O)C1=O	P35354	Prostaglandin G/H synthase 2	0.857
6	3-diethylamino-5-methoxy-1, 2-benzoquinone	CCN(CC)C1=CC(OC)=CC(=O)C1=O	P47898	5-hydroxytryptamine receptor 5A	0.854
6	3-diethylamino-5-methoxy-1, 2-benzoquinone	CCN(CC)C1=CC(OC)=CC(=O)C1=O	O42713	Polyphenol oxidase 2	0.847
6	3-diethylamino-5-methoxy-1, 2-benzoquinone	CCN(CC)C1=CC(OC)=CC(=O)C1=O	O43570	Carbonic anhydrase 12	0.81
7	hirsutanine C	C=C[C@H]1[C@@H](NC=C2C1CCOC2=O)O[C@@H]1NC=C2[C@@H](CCOC2=O)[C@H]1C=C	O43353	Receptor-interacting serine/threonine-protein kinase 2	0.997
7	hirsutanine C	C=C[C@H]1[C@@H](NC=C2C1CCOC2=O)O[C@@H]1NC=C2[C@@H](CCOC2=O)[C@H]1C=C	P22748	Carbonic anhydrase 4	0.992
7	hirsutanine C	C=C[C@H]1[C@@H](NC=C2C1CCOC2=O)O[C@@H]1NC=C2[C@@H](CCOC2=O)[C@H]1C=C	P18089	Alpha-2B adrenergic receptor	0.99
7	hirsutanine C	C=C[C@H]1[C@@H](NC=C2C1CCOC2=O)O[C@@H]1NC=C2[C@@H](CCOC2=O)[C@H]1C=C	Q494W8	CHRNA7-FAM7A fusion protein	0.982
7	hirsutanine C	C=C[C@H]1[C@@H](NC=C2C1CCOC2=O)O[C@@H]1NC=C2[C@@H](CCOC2=O)[C@H]1C=C	P31941	DNA dC->dU-editing enzyme APOBEC-3A	0.964
7	hirsutanine C	C=C[C@H]1[C@@H](NC=C2C1CCOC2=O)O[C@@H]1NC=C2[C@@H](CCOC2=O)[C@H]1C=C	P36544	Neuronal acetylcholine receptor subunit alpha-7	0.926
7	hirsutanine C	C=C[C@H]1[C@@H](NC=C2C1CCOC2=O)O[C@@H]1NC=C2[C@@H](CCOC2=O)[C@H]1C=C	P08173	Muscarinic acetylcholine receptor M4	0.885
7	hirsutanine C	C=C[C@H]1[C@@H](NC=C2C1CCOC2=O)O[C@@H]1NC=C2[C@@H](CCOC2=O)[C@H]1C=C	Q92731	Estrogen receptor beta	0.807
8	hirsutanine B	O[C@@H]1NC=C2C(CCOC2=O)[C@H]1C=C	P29477	Nitric oxide synthase, inducible	1
8	hirsutanine B	O[C@@H]1NC=C2C(CCOC2=O)[C@H]1C=C	P31941	DNA dC->dU-editing enzyme APOBEC-3A	0.998
8	hirsutanine B	O[C@@H]1NC=C2C(CCOC2=O)[C@H]1C=C	P22086	Alpha-2C adrenergic receptor	0.996
8	hirsutanine B	O[C@@H]1NC=C2C(CCOC2=O)[C@H]1C=C	P05186	Alkaline phosphatase, tissue-nonspecific isozyme	0.995
8	hirsutanine B	O[C@@H]1NC=C2C(CCOC2=O)[C@H]1C=C	O43353	Receptor-interacting serine/threonine-protein kinase 2	0.988
8	hirsutanine B	O[C@@H]1NC=C2C(CCOC2=O)[C@H]1C=C	P23219	Prostaglandin G/H synthase 1	0.979
8	hirsutanine B	O[C@@H]1NC=C2C(CCOC2=O)[C@H]1C=C	Q494W8	CHRNA7-FAM7A fusion protein	0.96
8	hirsutanine B	O[C@@H]1NC=C2C(CCOC2=O)[C@H]1C=C	P14174	Macrophage migration inhibitory factor	0.958
8	hirsutanine B	O[C@@H]1NC=C2C(CCOC2=O)[C@H]1C=C	P28564	5-hydroxytryptamine receptor 1B	0.943
8	hirsutanine B	O[C@@H]1NC=C2C(CCOC2=O)[C@H]1C=C	P18825	Alpha-2C adrenergic receptor	0.881
8	hirsutanine B	O[C@@H]1NC=C2C(CCOC2=O)[C@H]1C=C	P16050	Arachidonate 15-lipoxygenase	0.836
8	hirsutanine B	O[C@@H]1NC=C2C(CCOC2=O)[C@H]1C=C	P23977	Sodium-dependent dopamine transporter	0.818
9	hirsutanine A	CO[C@@H]1NC=C2C(CCOC2=O)[C@H]1C=C	P31941	DNA dC->dU-editing enzyme APOBEC-3A	0.999
9	hirsutanine A	CO[C@@H]1NC=C2C(CCOC2=O)[C@H]1C=C	P22086	Alpha-2C adrenergic receptor	0.999
9	hirsutanine A	CO[C@@H]1NC=C2C(CCOC2=O)[C@H]1C=C	O43353	Receptor-interacting serine/threonine-protein kinase 2	0.998
9	hirsutanine A	CO[C@@H]1NC=C2C(CCOC2=O)[C@H]1C=C	P18089	Alpha-2B adrenergic receptor	0.994
9	hirsutanine A	CO[C@@H]1NC=C2C(CCOC2=O)[C@H]1C=C	P23219	Prostaglandin G/H synthase 1	0.99
9	hirsutanine A	CO[C@@H]1NC=C2C(CCOC2=O)[C@H]1C=C	P18825	Alpha-2C adrenergic receptor	0.98
9	hirsutanine A	CO[C@@H]1NC=C2C(CCOC2=O)[C@H]1C=C	P14174	Macrophage migration inhibitory factor	0.968
9	hirsutanine A	CO[C@@H]1NC=C2C(CCOC2=O)[C@H]1C=C	P08173	Muscarinic acetylcholine receptor M4	0.964
9	hirsutanine A	CO[C@@H]1NC=C2C(CCOC2=O)[C@H]1C=C	P31213	3-oxo-5-alpha-steroid 4-dehydrogenase 2	0.955
9	hirsutanine A	CO[C@@H]1NC=C2C(CCOC2=O)[C@H]1C=C	P31388	5-hydroxytryptamine receptor 6	0.938
9	hirsutanine A	CO[C@@H]1NC=C2C(CCOC2=O)[C@H]1C=C	P11511	Aromatase	0.91
9	hirsutanine A	CO[C@@H]1NC=C2C(CCOC2=O)[C@H]1C=C	Q9NR96	Toll-like receptor 9	0.907
9	hirsutanine A	CO[C@@H]1NC=C2C(CCOC2=O)[C@H]1C=C	P08172	Muscarinic acetylcholine receptor M2	0.822
9	hirsutanine A	CO[C@@H]1NC=C2C(CCOC2=O)[C@H]1C=C	Q494W8	CHRNA7-FAM7A fusion protein	0.818
9	hirsutanine A	CO[C@@H]1NC=C2C(CCOC2=O)[C@H]1C=C	Q92731	Estrogen receptor beta	0.806
12	salacin	CCC(=O)CC[C@@H]1N(CC[C@@]11C(=O)Nc2ccccc12)C=O	Q00987	E3 ubiquitin-protein ligase Mdm2	0.948
12	salacin	CCC(=O)CC[C@@H]1N(CC[C@@]11C(=O)Nc2ccccc12)C=O	P41145	Kappa-type opioid receptor	0.91
23	18α-hirsutanine F	COC(=O)C1=CO[C@@H](C)[C@H]2CN(CCC(=O)c3ccccc3N)C(=O)C[C@H]12	P55211	Caspase-9	0.971
24	hirsutanine F	COC(=O)C1=CO[C@H](C)[C@H]2CN(CCC(=O)c3ccccc3N)C(=O)C[C@H]12	P55211	Caspase-9	0.971
25	hirsutanine E	COC(=O)C1=CO[C@H](C)[C@H]2CN(CC[C@]3(O)C(=O)Nc4ccccc34)C(=O)C[C@H]12	Q00987	E3 ubiquitin-protein ligase Mdm2	1
25	hirsutanine E	COC(=O)C1=CO[C@H](C)[C@H]2CN(CC[C@]3(O)C(=O)Nc4ccccc34)C(=O)C[C@H]12	P55211	Caspase-9	0.998
26	hirsutanine D	COC(=O)C1=CO[C@H](C)[C@H]2CN(CC[C@@]3(O)C(=O)Nc4ccccc34)C(=O)C[C@H]12	Q00987	E3 ubiquitin-protein ligase Mdm2	1
26	hirsutanine D	COC(=O)C1=CO[C@H](C)[C@H]2CN(CC[C@@]3(O)C(=O)Nc4ccccc34)C(=O)C[C@H]12	P55211	Caspase-9	0.998
27	villocarine B	CO\C=C(\[C@H]1CC(=O)N(CC[C@]2(O)C(=O)Nc3ccccc23)C\C1=C/C)C(=O)OC	Q00987	E3 ubiquitin-protein ligase Mdm2	1
28	3-oxo-7-hydroxy-3,7-secorhynchophylline	CC[C@H]1CN(CC[C@@]2(O)C(=O)Nc3ccccc23)C(=O)CC1\C(=C/OC)C(=O)OC	Q00987	E3 ubiquitin-protein ligase Mdm2	0.999
30	3-dihydrocadambine	c1ccc2c(c1)c1c([nH]2)[C@H]2N(CC1)C[C@H]([C@@H]1[C@H](C2)C(=CO[C@H]1O[C@@H]1O[C@@H]([C@H]([C@@H]([C@H]1O)O)O)CO)C(=O)OC)O	P13866	Sodium/glucose cotransporter 1	1
30	3-dihydrocadambine	c1ccc2c(c1)c1c([nH]2)[C@H]2N(CC1)C[C@H]([C@@H]1[C@H](C2)C(=CO[C@H]1O[C@@H]1O[C@@H]([C@H]([C@@H]([C@H]1O)O)O)CO)C(=O)OC)O	P11387	DNA topoisomerase 1	0.999
30	3-dihydrocadambine	c1ccc2c(c1)c1c([nH]2)[C@H]2N(CC1)C[C@H]([C@@H]1[C@H](C2)C(=CO[C@H]1O[C@@H]1O[C@@H]([C@H]([C@@H]([C@H]1O)O)O)CO)C(=O)OC)O	P26358	DNA (cytosine-5)-methyltransferase 1	0.995
43	vincosamide	c1ccc2c(c1)c1c([nH]2)[C@@H]2N(CC1)C(=O)C1=CO[C@H]([C@@H]([C@@H]1C2)C=C)O[C@H]1[C@@H]([C@H]([C@@H]([C@H](O1)CO)O)O)O	P31639	Sodium/glucose cotransporter 2	1
43	vincosamide	c1ccc2c(c1)c1c([nH]2)[C@@H]2N(CC1)C(=O)C1=CO[C@H]([C@@H]([C@@H]1C2)C=C)O[C@H]1[C@@H]([C@H]([C@@H]([C@H](O1)CO)O)O)O	P13866	Sodium/glucose cotransporter 1	1
43	vincosamide	c1ccc2c(c1)c1c([nH]2)[C@@H]2N(CC1)C(=O)C1=CO[C@H]([C@@H]([C@@H]1C2)C=C)O[C@H]1[C@@H]([C@H]([C@@H]([C@H](O1)CO)O)O)O	P26358	DNA (cytosine-5)-methyltransferase 1	1
43	vincosamide	c1ccc2c(c1)c1c([nH]2)[C@@H]2N(CC1)C(=O)C1=CO[C@H]([C@@H]([C@@H]1C2)C=C)O[C@H]1[C@@H]([C@H]([C@@H]([C@H](O1)CO)O)O)O	P11387	DNA topoisomerase 1	0.994
43	vincosamide	c1ccc2c(c1)c1c([nH]2)[C@@H]2N(CC1)C(=O)C1=CO[C@H]([C@@H]([C@@H]1C2)C=C)O[C@H]1[C@@H]([C@H]([C@@H]([C@H](O1)CO)O)O)O	Q28156	cGMP-specific 3',5'-cyclic phosphodiesterase	0.932
43	vincosamide	c1ccc2c(c1)c1c([nH]2)[C@@H]2N(CC1)C(=O)C1=CO[C@H]([C@@H]([C@@H]1C2)C=C)O[C@H]1[C@@H]([C@H]([C@@H]([C@H](O1)CO)O)O)O	P07900	Heat shock protein HSP 90-alpha	0.88
58	3-isorauniticine pseudoindoxyl	COC(=O)C1=CO[C@H](C)[C@@H]2CN3CC[C@]4(Nc5ccccc5C4=O)[C@H]3CC12	P55211	Caspase-9	0.972
58	3-isorauniticine pseudoindoxyl	COC(=O)C1=CO[C@H](C)[C@@H]2CN3CC[C@]4(Nc5ccccc5C4=O)[C@H]3CC12	P35368	Alpha-1B adrenergic receptor	0.887
59	rauniticine pseudoindoxyl	COC(=O)C1=CO[C@H](C)[C@@H]2CN3CC[C@]4(Nc5ccccc5C4=O)[C@@H]3CC12	P55211	Caspase-9	0.972
59	rauniticine pseudoindoxyl	COC(=O)C1=CO[C@H](C)[C@@H]2CN3CC[C@]4(Nc5ccccc5C4=O)[C@@H]3CC12	P35368	Alpha-1B adrenergic receptor	0.887
60	akuammigine pseudoindoxyl	COC(=O)C1=CO[C@H](C)[C@@H]2CN3CC[C@@]4(Nc5ccccc5C4=O)[C@H]3CC12	P55211	Caspase-9	0.972
60	akuammigine pseudoindoxyl	COC(=O)C1=CO[C@H](C)[C@@H]2CN3CC[C@@]4(Nc5ccccc5C4=O)[C@H]3CC12	P35368	Alpha-1B adrenergic receptor	0.887
61	uncarine B N-oxide	COC(=O)C1=CO[C@H](C)[C@H]2C[N+]3([O-])CC[C@@]4([C@@H]3CC12)C(=O)Nc1ccccc41	P07900	Heat shock protein HSP 90-alpha	0.95
62	uncarine F N-oxide	COC(=O)C1=CO[C@@H](C)[C@@H]2C[N+]3([O-])CC[C@@]4([C@H]3CC12)C(=O)Nc1ccccc41	P07900	Heat shock protein HSP 90-alpha	0.95
63	speciophylline N-oxide	COC(=O)C1=CO[C@@H](C)[C@@H]2C[N+]3([O-])CC[C@]4([C@H]3CC12)C(=O)Nc1ccccc41	P07900	Heat shock protein HSP 90-alpha	0.95
64	isopterpodine N-oxide	COC(=O)C1=CO[C@@H](C)[C@@H]2C[N+]3([O-])CC[C@]4([C@@H]3CC12)C(=O)Nc1ccccc41	P07900	Heat shock protein HSP 90-alpha	0.95
65	pterpodine N-oxide	COC(=O)C1=CO[C@@H](C)[C@@H]2C[N+]3([O-])CC[C@@]4([C@@H]3CC12)C(=O)Nc1ccccc41	P07900	Heat shock protein HSP 90-alpha	0.95
66	isomitraphylline N-oxide	COC(=O)C1=CO[C@@H](C)[C@H]2C[N+]3([O-])CC[C@]4([C@@H]3CC12)C(=O)Nc1ccccc41	P07900	Heat shock protein HSP 90-alpha	0.95
67	mitraphylline N-oxide	COC(=O)C1=CO[C@@H](C)[C@H]2C[N+]3([O-])CC[C@@]4([C@@H]3CC12)C(=O)Nc1ccccc41	P07900	Heat shock protein HSP 90-alpha	0.95
68	rauniticine-allo oxindole B	COC(=O)C1=CO[C@H](C)C2CN3CC[C@@]4([C@@H]3CC12)C(=O)Nc1ccccc41	Q00987	E3 ubiquitin-protein ligase Mdm2	0.96
68	rauniticine-allo oxindole B	COC(=O)C1=CO[C@H](C)C2CN3CC[C@@]4([C@@H]3CC12)C(=O)Nc1ccccc41	P35368	Alpha-1B adrenergic receptor	0.845
70	isogambirdine	COC(=O)C1=COC(C)C2CN3CCC4(C3CC12)C(=O)Nc1ccccc41	Q00987	E3 ubiquitin-protein ligase Mdm2	0.96
70	isogambirdine	COC(=O)C1=COC(C)C2CN3CCC4(C3CC12)C(=O)Nc1ccccc41	P35368	Alpha-1B adrenergic receptor	0.845
74	rumberine	COC(=O)C1=CO[C@@H](C)[C@@H]2CN3CC[C@]4([C@@H]3CC12)C(=O)Nc1ccc(O)cc41	P41143	Delta-type opioid receptor	0.95
77	uncarine F	COC(=O)C1=CO[C@@H](C)C2CN3CC[C@@]4([C@H]3CC12)C(=O)Nc1ccccc41	Q00987	E3 ubiquitin-protein ligase Mdm2	0.96
77	uncarine F	COC(=O)C1=CO[C@@H](C)C2CN3CC[C@@]4([C@H]3CC12)C(=O)Nc1ccccc41	P35368	Alpha-1B adrenergic receptor	0.845
78	uncarine A	COC(=O)C1=CO[C@H](C)C2CN3CC[C@]4([C@@H]3CC12)C(=O)Nc1ccccc41	Q00987	E3 ubiquitin-protein ligase Mdm2	0.96
78	uncarine A	COC(=O)C1=CO[C@H](C)C2CN3CC[C@]4([C@@H]3CC12)C(=O)Nc1ccccc41	P35368	Alpha-1B adrenergic receptor	0.845
79	speciophylline	COC(=O)C1=CO[C@@H](C)C2CN3CC[C@]4([C@H]3CC12)C(=O)Nc1ccccc41	Q00987	E3 ubiquitin-protein ligase Mdm2	0.96
79	speciophylline	COC(=O)C1=CO[C@@H](C)C2CN3CC[C@]4([C@H]3CC12)C(=O)Nc1ccccc41	P35368	Alpha-1B adrenergic receptor	0.845
82	isopterpodine	COC(=O)C1=CO[C@@H](C)C2CN3CC[C@]4([C@@H]3CC12)C(=O)Nc1ccccc41	Q00987	E3 ubiquitin-protein ligase Mdm2	0.96
82	isopterpodine	COC(=O)C1=CO[C@@H](C)C2CN3CC[C@]4([C@@H]3CC12)C(=O)Nc1ccccc41	P35368	Alpha-1B adrenergic receptor	0.845
83	pterpodine	COC(=O)C1=CO[C@@H](C)C2CN3CC[C@@]4([C@@H]3CC12)C(=O)Nc1ccccc41	Q00987	E3 ubiquitin-protein ligase Mdm2	0.96
83	pterpodine	COC(=O)C1=CO[C@@H](C)C2CN3CC[C@@]4([C@@H]3CC12)C(=O)Nc1ccccc41	P35368	Alpha-1B adrenergic receptor	0.845
88	O-ethyl isomitraphylline	CCOC(=O)C1=CO[C@@H](C)[C@H]2CN3CC[C@]4(C3CC12)C(=O)Nc1ccccc41	Q00987	E3 ubiquitin-protein ligase Mdm2	0.98
93	16,17-dehydro-O-demethylhirsuteine	COC(=O)C(CO)[C@H]1C[C@H]2N(CCc3c2[nH]c2ccccc32)C[C@@H]1C=C	P41145	Kappa-type opioid receptor	0.935
94	hirsuteine N-oxide	CO\C=C(/[C@H]1C[C@@H]2c3[nH]c4ccccc4c3CC[N+]2([O-])C[C@@H]1C=C)C(=O)OC	Q28156	cGMP-specific 3',5'-cyclic phosphodiesterase	1
94	hirsuteine N-oxide	CO\C=C(/[C@H]1C[C@@H]2c3[nH]c4ccccc4c3CC[N+]2([O-])C[C@@H]1C=C)C(=O)OC	P06241	Tyrosine-protein kinase Fyn	0.865
95	hirsutine N-oxide	CC[C@H]1C[N+]2([O-])CCc3c([nH]c4ccccc34)[C@H]2C[C@@H]1\C(=C/OC)C(=O)OC	Q28156	cGMP-specific 3',5'-cyclic phosphodiesterase	1
96	villocarine A	CO\C=C(\[C@H]1C[C@H]2N(CCc3c2[nH]c2ccccc32)C\C1=C\C)C(=O)OC	Q28156	cGMP-specific 3',5'-cyclic phosphodiesterase	1
96	villocarine A	CO\C=C(\[C@H]1C[C@H]2N(CCc3c2[nH]c2ccccc32)C\C1=C\C)C(=O)OC	P34975	Kappa-type opioid receptor	0.918
97	vallesiachotamine	COC(=O)C1=CN2CCc3c([nH]c4ccccc34)[C@@H]2C[C@H]1\C(=C/C)C=O	Q28156	cGMP-specific 3',5'-cyclic phosphodiesterase	0.998
97	vallesiachotamine	COC(=O)C1=CN2CCc3c([nH]c4ccccc34)[C@@H]2C[C@H]1\C(=C/C)C=O	P21728	D(1A) dopamine receptor	0.997
97	vallesiachotamine	COC(=O)C1=CN2CCc3c([nH]c4ccccc34)[C@@H]2C[C@H]1\C(=C/C)C=O	P55211	Caspase-9	0.837
97	vallesiachotamine	COC(=O)C1=CN2CCc3c([nH]c4ccccc34)[C@@H]2C[C@H]1\C(=C/C)C=O	P34975	Kappa-type opioid receptor	0.808
98	glabratine	COC(=O)C1=CN2CCc3c([nH]c4cccc(O[C@@H]5O[C@H](CO)[C@@H](O)[C@H](O)[C@H]5O)c34)[C@@H]2CC1[C@H](CO)C=C	P31639	Sodium/glucose cotransporter 2	1
98	glabratine	COC(=O)C1=CN2CCc3c([nH]c4cccc(O[C@@H]5O[C@H](CO)[C@@H](O)[C@H](O)[C@H]5O)c34)[C@@H]2CC1[C@H](CO)C=C	P13866	Sodium/glucose cotransporter 1	1
98	glabratine	COC(=O)C1=CN2CCc3c([nH]c4cccc(O[C@@H]5O[C@H](CO)[C@@H](O)[C@H](O)[C@H]5O)c34)[C@@H]2CC1[C@H](CO)C=C	P26358	DNA (cytosine-5)-methyltransferase 1	1
99	isogambirine	CC[C@H]1CN2CCc3c([nH]c4ccc(O)cc34)[C@@H]2C[C@@H]1\C(=C/OC)C(=O)OC	P34975	Kappa-type opioid receptor	1
99	isogambirine	CC[C@H]1CN2CCc3c([nH]c4ccc(O)cc34)[C@@H]2C[C@@H]1\C(=C/OC)C(=O)OC	P06241	Tyrosine-protein kinase Fyn	0.998
99	isogambirine	CC[C@H]1CN2CCc3c([nH]c4ccc(O)cc34)[C@@H]2C[C@@H]1\C(=C/OC)C(=O)OC	Q28156	cGMP-specific 3',5'-cyclic phosphodiesterase	0.917
100	gambirine	CC[C@H]1CN2CCc3c([nH]c4cccc(O)c34)[C@@H]2C[C@@H]1\C(=C/OC)C(=O)OC	P21728	D(1A) dopamine receptor	0.969
100	gambirine	CC[C@H]1CN2CCc3c([nH]c4cccc(O)c34)[C@@H]2C[C@@H]1\C(=C/OC)C(=O)OC	P06241	Tyrosine-protein kinase Fyn	0.896
101	gambireine	CO\C=C(/[C@H]1C[C@@H]2N(CCc3c2[nH]c2cccc(O)c32)C[C@@H]1C=C)C(=O)OC	P21728	D(1A) dopamine receptor	0.999
101	gambireine	CO\C=C(/[C@H]1C[C@@H]2N(CCc3c2[nH]c2cccc(O)c32)C[C@@H]1C=C)C(=O)OC	P06241	Tyrosine-protein kinase Fyn	0.999
101	gambireine	CO\C=C(/[C@H]1C[C@@H]2N(CCc3c2[nH]c2cccc(O)c32)C[C@@H]1C=C)C(=O)OC	P34975	Kappa-type opioid receptor	0.991
101	gambireine	CO\C=C(/[C@H]1C[C@@H]2N(CCc3c2[nH]c2cccc(O)c32)C[C@@H]1C=C)C(=O)OC	P07900	Heat shock protein HSP 90-alpha	0.986
101	gambireine	CO\C=C(/[C@H]1C[C@@H]2N(CCc3c2[nH]c2cccc(O)c32)C[C@@H]1C=C)C(=O)OC	P41145	Kappa-type opioid receptor	0.938
103	4-geissoschizine N-oxide methyl ether	CO\C=C(\[C@H]1C[C@H]2c3[nH]c4ccccc4c3CC[N+]2([O-])C\C1=C\C)C(=O)OC	Q28156	cGMP-specific 3',5'-cyclic phosphodiesterase	0.998
104	geissoschizine methyl ether	CO\C=C(\[C@H]1C[C@@H]2N(CCc3c2[nH]c2ccccc32)C\C1=C\C)C(=O)OC	Q28156	cGMP-specific 3',5'-cyclic phosphodiesterase	1
104	geissoschizine methyl ether	CO\C=C(\[C@H]1C[C@@H]2N(CCc3c2[nH]c2ccccc32)C\C1=C\C)C(=O)OC	P34975	Kappa-type opioid receptor	0.918
105	dihydrocorynantheine	CC[C@H]1CN2CCc3c([nH]c4ccccc34)[C@@H]2C[C@@H]1\C(=C/OC)C(=O)OC	Q28156	cGMP-specific 3',5'-cyclic phosphodiesterase	1
105	dihydrocorynantheine	CC[C@H]1CN2CCc3c([nH]c4ccccc34)[C@@H]2C[C@@H]1\C(=C/OC)C(=O)OC	P34975	Kappa-type opioid receptor	0.932
105	dihydrocorynantheine	CC[C@H]1CN2CCc3c([nH]c4ccccc34)[C@@H]2C[C@@H]1\C(=C/OC)C(=O)OC	P81908	Cholinesterase	0.806
106	corynantheine	CO\C=C(/[C@H]1C[C@@H]2N(CCc3c2[nH]c2ccccc32)C[C@@H]1C=C)C(=O)OC	Q28156	cGMP-specific 3',5'-cyclic phosphodiesterase	1
106	corynantheine	CO\C=C(/[C@H]1C[C@@H]2N(CCc3c2[nH]c2ccccc32)C[C@@H]1C=C)C(=O)OC	P41145	Kappa-type opioid receptor	0.998
106	corynantheine	CO\C=C(/[C@H]1C[C@@H]2N(CCc3c2[nH]c2ccccc32)C[C@@H]1C=C)C(=O)OC	P34975	Kappa-type opioid receptor	0.998
106	corynantheine	CO\C=C(/[C@H]1C[C@@H]2N(CCc3c2[nH]c2ccccc32)C[C@@H]1C=C)C(=O)OC	P35372	Mu-type opioid receptor	0.984
106	corynantheine	CO\C=C(/[C@H]1C[C@@H]2N(CCc3c2[nH]c2ccccc32)C[C@@H]1C=C)C(=O)OC	P21728	D(1A) dopamine receptor	0.958
107	epi-allo-corynantheine	CO\C=C(/[C@H]1C[C@H]2N(CCc3c2[nH]c2ccccc32)C[C@H]1C=C)C(=O)OC	Q28156	cGMP-specific 3',5'-cyclic phosphodiesterase	1
107	epi-allo-corynantheine	CO\C=C(/[C@H]1C[C@H]2N(CCc3c2[nH]c2ccccc32)C[C@H]1C=C)C(=O)OC	P41145	Kappa-type opioid receptor	0.998
107	epi-allo-corynantheine	CO\C=C(/[C@H]1C[C@H]2N(CCc3c2[nH]c2ccccc32)C[C@H]1C=C)C(=O)OC	P34975	Kappa-type opioid receptor	0.998
107	epi-allo-corynantheine	CO\C=C(/[C@H]1C[C@H]2N(CCc3c2[nH]c2ccccc32)C[C@H]1C=C)C(=O)OC	P35372	Mu-type opioid receptor	0.984
107	epi-allo-corynantheine	CO\C=C(/[C@H]1C[C@H]2N(CCc3c2[nH]c2ccccc32)C[C@H]1C=C)C(=O)OC	P21728	D(1A) dopamine receptor	0.958
108	hirsutine	CC[C@H]1CN2CCc3c([nH]c4ccccc34)[C@H]2C[C@@H]1\C(=C/OC)C(=O)OC	Q28156	cGMP-specific 3',5'-cyclic phosphodiesterase	1
108	hirsutine	CC[C@H]1CN2CCc3c([nH]c4ccccc34)[C@H]2C[C@@H]1\C(=C/OC)C(=O)OC	P34975	Kappa-type opioid receptor	0.932
108	hirsutine	CC[C@H]1CN2CCc3c([nH]c4ccccc34)[C@H]2C[C@@H]1\C(=C/OC)C(=O)OC	P81908	Cholinesterase	0.806
109	hirsuteine	CO\C=C(/[C@H]1C[C@H]2N(CCc3c2[nH]c2ccccc32)C[C@@H]1C=C)C(=O)OC	Q28156	cGMP-specific 3',5'-cyclic phosphodiesterase	1
109	hirsuteine	CO\C=C(/[C@H]1C[C@H]2N(CCc3c2[nH]c2ccccc32)C[C@@H]1C=C)C(=O)OC	P41145	Kappa-type opioid receptor	0.998
109	hirsuteine	CO\C=C(/[C@H]1C[C@H]2N(CCc3c2[nH]c2ccccc32)C[C@@H]1C=C)C(=O)OC	P34975	Kappa-type opioid receptor	0.998
109	hirsuteine	CO\C=C(/[C@H]1C[C@H]2N(CCc3c2[nH]c2ccccc32)C[C@@H]1C=C)C(=O)OC	P35372	Mu-type opioid receptor	0.984
109	hirsuteine	CO\C=C(/[C@H]1C[C@H]2N(CCc3c2[nH]c2ccccc32)C[C@@H]1C=C)C(=O)OC	P21728	D(1A) dopamine receptor	0.958
110	isovallesiachotamine	COC(=O)C1=CN2CCc3c([nH]c4ccccc34)[C@@H]2C[C@@H]1\C(=C\C)C=O	Q28156	cGMP-specific 3',5'-cyclic phosphodiesterase	0.998
110	isovallesiachotamine	COC(=O)C1=CN2CCc3c([nH]c4ccccc34)[C@@H]2C[C@@H]1\C(=C\C)C=O	P21728	D(1A) dopamine receptor	0.997
110	isovallesiachotamine	COC(=O)C1=CN2CCc3c([nH]c4ccccc34)[C@@H]2C[C@@H]1\C(=C\C)C=O	P55211	Caspase-9	0.837
110	isovallesiachotamine	COC(=O)C1=CN2CCc3c([nH]c4ccccc34)[C@@H]2C[C@@H]1\C(=C\C)C=O	P34975	Kappa-type opioid receptor	0.808
111	dihydrovallesiachotamine	COC(=O)C1=CN2CCc3c([nH]c4ccccc34)[C@@H]2C[C@H]1\C(CO)=C\C	Q28156	cGMP-specific 3',5'-cyclic phosphodiesterase	1
112	corynantheidine	CC[C@@H]1CN2CCc3c([nH]c4ccccc34)[C@@H]2C[C@@H]1\C(=C\OC)C(=O)OC	Q28156	cGMP-specific 3',5'-cyclic phosphodiesterase	1
112	corynantheidine	CC[C@@H]1CN2CCc3c([nH]c4ccccc34)[C@@H]2C[C@@H]1\C(=C\OC)C(=O)OC	P34975	Kappa-type opioid receptor	0.932
112	corynantheidine	CC[C@@H]1CN2CCc3c([nH]c4ccccc34)[C@@H]2C[C@@H]1\C(=C\OC)C(=O)OC	P81908	Cholinesterase	0.806
114	villocarine C	CO\C=C(\[C@H]1CC2[C@]3(CC[N+]2([O-])C\C1=C\C)C(=O)Nc1ccccc31)C(=O)OC	P05364	Beta-lactamase	0.998
115	macrophylline B	CC[C@H]1[C@H](CC(C)=O)N2CC[C@]3([C@@H]2C[C@@H]1\C(=C/OC)C(=O)OC)C(=O)Nc1ccccc31	Q00987	E3 ubiquitin-protein ligase Mdm2	0.994
115	macrophylline B	CC[C@H]1[C@H](CC(C)=O)N2CC[C@]3([C@@H]2C[C@@H]1\C(=C/OC)C(=O)OC)C(=O)Nc1ccccc31	P08684	Cytochrome P450 3A4	0.992
116	macrophylline A	CC[C@H]1[C@H](CC(C)=O)N2CC[C@@]3([C@@H]2C[C@@H]1\C(=C/OC)C(=O)OC)C(=O)Nc1ccccc31	Q00987	E3 ubiquitin-protein ligase Mdm2	0.994
116	macrophylline A	CC[C@H]1[C@H](CC(C)=O)N2CC[C@@]3([C@@H]2C[C@@H]1\C(=C/OC)C(=O)OC)C(=O)Nc1ccccc31	P08684	Cytochrome P450 3A4	0.992
117	macrophyllionium	CC[C@H]1C[N@@+]2(C)CC[C@@]3([C@H]2C[C@@H]1\C(=C/OC)C(=O)OC)C(=O)Nc1ccccc31	Q00987	E3 ubiquitin-protein ligase Mdm2	0.865
118	dihydrocorynanthein pseudoindoxyl	CCC1CN2CCC3(Nc4ccccc4C3=O)C2CC1\C(=C\OC)C(=O)OC	Q00987	E3 ubiquitin-protein ligase Mdm2	0.842
121	isocorynoxeine N-oxide	CO\C=C(/[C@H]1C[C@H]2[C@@]3(CC[N+]2([O-])C[C@@H]1C=C)C(=O)Nc1ccccc31)C(=O)OC	P06241	Tyrosine-protein kinase Fyn	0.914
122	corynoxeine N-oxide	CO\C=C(/[C@H]1C[C@H]2[C@]3(CC[N+]2([O-])C[C@@H]1C=C)C(=O)Nc1ccccc31)C(=O)OC	P06241	Tyrosine-protein kinase Fyn	0.914
123	22-O-demethyl-22-O-β-D-glucopyranosylisocorynoxei ne	CO\C=C(\[C@H]1C[C@@H]2N(CC[C@@]22C(=O)Nc3ccccc23)C[C@@H]1C=C)C(=O)OC1OC(CO)C(O)C(O)C1O	P13866	Sodium/glucose cotransporter 1	1
123	22-O-demethyl-22-O-β-D-glucopyranosylisocorynoxei ne	CO\C=C(\[C@H]1C[C@@H]2N(CC[C@@]22C(=O)Nc3ccccc23)C[C@@H]1C=C)C(=O)OC1OC(CO)C(O)C(O)C1O	P07900	Heat shock protein HSP 90-alpha	1
123	22-O-demethyl-22-O-β-D-glucopyranosylisocorynoxei ne	CO\C=C(\[C@H]1C[C@@H]2N(CC[C@@]22C(=O)Nc3ccccc23)C[C@@H]1C=C)C(=O)OC1OC(CO)C(O)C(O)C1O	P35372	Mu-type opioid receptor	1
123	22-O-demethyl-22-O-β-D-glucopyranosylisocorynoxei ne	CO\C=C(\[C@H]1C[C@@H]2N(CC[C@@]22C(=O)Nc3ccccc23)C[C@@H]1C=C)C(=O)OC1OC(CO)C(O)C(O)C1O	P31639	Sodium/glucose cotransporter 2	0.998
123	22-O-demethyl-22-O-β-D-glucopyranosylisocorynoxei ne	CO\C=C(\[C@H]1C[C@@H]2N(CC[C@@]22C(=O)Nc3ccccc23)C[C@@H]1C=C)C(=O)OC1OC(CO)C(O)C(O)C1O	P41145	Kappa-type opioid receptor	0.996
123	22-O-demethyl-22-O-β-D-glucopyranosylisocorynoxei ne	CO\C=C(\[C@H]1C[C@@H]2N(CC[C@@]22C(=O)Nc3ccccc23)C[C@@H]1C=C)C(=O)OC1OC(CO)C(O)C(O)C1O	P42866	Mu-type opioid receptor	0.83
124	isorhynchophylline	CC[C@H]1CN2CC[C@]3([C@@H]2C[C@@H]1\C(=C/OC)C(=O)OC)C(=O)Nc1ccccc31	Q00987	E3 ubiquitin-protein ligase Mdm2	0.929
125	rhynchophylline	CC[C@H]1CN2CC[C@@]3([C@@H]2C[C@@H]1\C(=C/OC)C(=O)OC)C(=O)Nc1ccccc31	Q00987	E3 ubiquitin-protein ligase Mdm2	0.929
126	isorhynchophyllic acid	CC[C@H]1CN2CC[C@]3([C@@H]2C[C@@H]1\C(=C/OC)C(O)=O)C(=O)Nc1ccccc31	P41144	Kappa-type opioid receptor	0.994
126	isorhynchophyllic acid	CC[C@H]1CN2CC[C@]3([C@@H]2C[C@@H]1\C(=C/OC)C(O)=O)C(=O)Nc1ccccc31	P34975	Kappa-type opioid receptor	0.994
126	isorhynchophyllic acid	CC[C@H]1CN2CC[C@]3([C@@H]2C[C@@H]1\C(=C/OC)C(O)=O)C(=O)Nc1ccccc31	P41145	Kappa-type opioid receptor	0.992
126	isorhynchophyllic acid	CC[C@H]1CN2CC[C@]3([C@@H]2C[C@@H]1\C(=C/OC)C(O)=O)C(=O)Nc1ccccc31	P35372	Mu-type opioid receptor	0.992
126	isorhynchophyllic acid	CC[C@H]1CN2CC[C@]3([C@@H]2C[C@@H]1\C(=C/OC)C(O)=O)C(=O)Nc1ccccc31	Q00987	E3 ubiquitin-protein ligase Mdm2	0.934
127	rhynchophyllic acid	CC[C@H]1CN2CC[C@@]3([C@@H]2C[C@@H]1\C(=C/OC)C(O)=O)C(=O)Nc1ccccc31	P41144	Kappa-type opioid receptor	0.994
127	rhynchophyllic acid	CC[C@H]1CN2CC[C@@]3([C@@H]2C[C@@H]1\C(=C/OC)C(O)=O)C(=O)Nc1ccccc31	P34975	Kappa-type opioid receptor	0.994
127	rhynchophyllic acid	CC[C@H]1CN2CC[C@@]3([C@@H]2C[C@@H]1\C(=C/OC)C(O)=O)C(=O)Nc1ccccc31	P41145	Kappa-type opioid receptor	0.992
127	rhynchophyllic acid	CC[C@H]1CN2CC[C@@]3([C@@H]2C[C@@H]1\C(=C/OC)C(O)=O)C(=O)Nc1ccccc31	P35372	Mu-type opioid receptor	0.992
127	rhynchophyllic acid	CC[C@H]1CN2CC[C@@]3([C@@H]2C[C@@H]1\C(=C/OC)C(O)=O)C(=O)Nc1ccccc31	Q00987	E3 ubiquitin-protein ligase Mdm2	0.934
128	18,19-dehydrocorynxinic acid B	CC[C@@H]1CN2CC[C@@]3([C@@H]2C[C@@H]1\C(=C/OC)C(O)=O)C(=O)Nc1ccccc31	P41144	Kappa-type opioid receptor	0.994
128	18,19-dehydrocorynxinic acid B	CC[C@@H]1CN2CC[C@@]3([C@@H]2C[C@@H]1\C(=C/OC)C(O)=O)C(=O)Nc1ccccc31	P34975	Kappa-type opioid receptor	0.994
128	18,19-dehydrocorynxinic acid B	CC[C@@H]1CN2CC[C@@]3([C@@H]2C[C@@H]1\C(=C/OC)C(O)=O)C(=O)Nc1ccccc31	P41145	Kappa-type opioid receptor	0.992
128	18,19-dehydrocorynxinic acid B	CC[C@@H]1CN2CC[C@@]3([C@@H]2C[C@@H]1\C(=C/OC)C(O)=O)C(=O)Nc1ccccc31	P35372	Mu-type opioid receptor	0.992
128	18,19-dehydrocorynxinic acid B	CC[C@@H]1CN2CC[C@@]3([C@@H]2C[C@@H]1\C(=C/OC)C(O)=O)C(=O)Nc1ccccc31	Q00987	E3 ubiquitin-protein ligase Mdm2	0.934
129	18,19-dehydrocorynxinic acid	CO\C=C(/[C@H]1C[C@@H]2N(CC[C@@]22C(=O)Nc3ccccc23)C[C@H]1C=C)C(O)=O	P41144	Kappa-type opioid receptor	1
129	18,19-dehydrocorynxinic acid	CO\C=C(/[C@H]1C[C@@H]2N(CC[C@@]22C(=O)Nc3ccccc23)C[C@H]1C=C)C(O)=O	P41145	Kappa-type opioid receptor	1
129	18,19-dehydrocorynxinic acid	CO\C=C(/[C@H]1C[C@@H]2N(CC[C@@]22C(=O)Nc3ccccc23)C[C@H]1C=C)C(O)=O	P35372	Mu-type opioid receptor	1
129	18,19-dehydrocorynxinic acid	CO\C=C(/[C@H]1C[C@@H]2N(CC[C@@]22C(=O)Nc3ccccc23)C[C@H]1C=C)C(O)=O	P34975	Kappa-type opioid receptor	1
129	18,19-dehydrocorynxinic acid	CO\C=C(/[C@H]1C[C@@H]2N(CC[C@@]22C(=O)Nc3ccccc23)C[C@H]1C=C)C(O)=O	P41143	Delta-type opioid receptor	0.995
129	18,19-dehydrocorynxinic acid	CO\C=C(/[C@H]1C[C@@H]2N(CC[C@@]22C(=O)Nc3ccccc23)C[C@H]1C=C)C(O)=O	P42866	Mu-type opioid receptor	0.984
129	18,19-dehydrocorynxinic acid	CO\C=C(/[C@H]1C[C@@H]2N(CC[C@@]22C(=O)Nc3ccccc23)C[C@H]1C=C)C(O)=O	P07900	Heat shock protein HSP 90-alpha	0.928
130	corynoxine B	CC[C@@H]1CN2CC[C@@]3([C@@H]2C[C@@H]1\C(=C/OC)C(=O)OC)C(=O)Nc1ccccc31	Q00987	E3 ubiquitin-protein ligase Mdm2	0.929
131	corynoxine	CC[C@@H]1CN2CC[C@]3([C@@H]2C[C@@H]1\C(=C/OC)C(=O)OC)C(=O)Nc1ccccc31	Q00987	E3 ubiquitin-protein ligase Mdm2	0.929
132	isocorynoxeine	CO\C=C(/[C@H]1C[C@@H]2N(CC[C@@]22C(=O)Nc3ccccc23)C[C@@H]1C=C)C(=O)OC	P41145	Kappa-type opioid receptor	1
132	isocorynoxeine	CO\C=C(/[C@H]1C[C@@H]2N(CC[C@@]22C(=O)Nc3ccccc23)C[C@@H]1C=C)C(=O)OC	P35372	Mu-type opioid receptor	0.998
132	isocorynoxeine	CO\C=C(/[C@H]1C[C@@H]2N(CC[C@@]22C(=O)Nc3ccccc23)C[C@@H]1C=C)C(=O)OC	P06241	Tyrosine-protein kinase Fyn	0.876
132	isocorynoxeine	CO\C=C(/[C@H]1C[C@@H]2N(CC[C@@]22C(=O)Nc3ccccc23)C[C@@H]1C=C)C(=O)OC	P34975	Kappa-type opioid receptor	0.851
133	corynoxeine	CO\C=C(/[C@H]1C[C@@H]2N(CC[C@]22C(=O)Nc3ccccc23)C[C@@H]1C=C)C(=O)OC	P41145	Kappa-type opioid receptor	1
133	corynoxeine	CO\C=C(/[C@H]1C[C@@H]2N(CC[C@]22C(=O)Nc3ccccc23)C[C@@H]1C=C)C(=O)OC	P35372	Mu-type opioid receptor	0.998
133	corynoxeine	CO\C=C(/[C@H]1C[C@@H]2N(CC[C@]22C(=O)Nc3ccccc23)C[C@@H]1C=C)C(=O)OC	P06241	Tyrosine-protein kinase Fyn	0.876
133	corynoxeine	CO\C=C(/[C@H]1C[C@@H]2N(CC[C@]22C(=O)Nc3ccccc23)C[C@@H]1C=C)C(=O)OC	P34975	Kappa-type opioid receptor	0.851
142	lyaloside	COC(=O)C1=CO[C@@H](O[C@@H]2O[C@H](CO)[C@@H](O)[C@H](O)[C@H]2O)[C@H](C=C)[C@@H]1Cc1nccc2c3ccccc3[nH]c12	P13866	Sodium/glucose cotransporter 1	1
142	lyaloside	COC(=O)C1=CO[C@@H](O[C@@H]2O[C@H](CO)[C@@H](O)[C@H](O)[C@H]2O)[C@H](C=C)[C@@H]1Cc1nccc2c3ccccc3[nH]c12	P26358	DNA (cytosine-5)-methyltransferase 1	1
143	harmane	Cc1nccc2c3ccccc3[nH]c12	P05177	Cytochrome P450 1A2	1
143	harmane	Cc1nccc2c3ccccc3[nH]c12	P18089	Alpha-2B adrenergic receptor	1
143	harmane	Cc1nccc2c3ccccc3[nH]c12	P21397	Amine oxidase [flavin-containing] A	1
143	harmane	Cc1nccc2c3ccccc3[nH]c12	Q9HC16	DNA dC->dU-editing enzyme APOBEC-3G	1
143	harmane	Cc1nccc2c3ccccc3[nH]c12	P52732	Kinesin-like protein KIF11	1
143	harmane	Cc1nccc2c3ccccc3[nH]c12	P28566	5-hydroxytryptamine receptor 1E	1
143	harmane	Cc1nccc2c3ccccc3[nH]c12	P35869	Aryl hydrocarbon receptor	1
143	harmane	Cc1nccc2c3ccccc3[nH]c12	P47898	5-hydroxytryptamine receptor 5A	1
143	harmane	Cc1nccc2c3ccccc3[nH]c12	P08909	5-hydroxytryptamine receptor 2C	1
143	harmane	Cc1nccc2c3ccccc3[nH]c12	P31388	5-hydroxytryptamine receptor 6	1
143	harmane	Cc1nccc2c3ccccc3[nH]c12	P35398	Nuclear receptor ROR-alpha	1
143	harmane	Cc1nccc2c3ccccc3[nH]c12	P24468	COUP transcription factor 2	1
143	harmane	Cc1nccc2c3ccccc3[nH]c12	O60755	Galanin receptor type 3	1
143	harmane	Cc1nccc2c3ccccc3[nH]c12	P23280	Carbonic anhydrase 6	1
143	harmane	Cc1nccc2c3ccccc3[nH]c12	P08913	Alpha-2A adrenergic receptor	0.999
143	harmane	Cc1nccc2c3ccccc3[nH]c12	Q04206	Transcription factor p65	0.998
143	harmane	Cc1nccc2c3ccccc3[nH]c12	P35228	Nitric oxide synthase, inducible	0.998
143	harmane	Cc1nccc2c3ccccc3[nH]c12	O43353	Receptor-interacting serine/threonine-protein kinase 2	0.998
143	harmane	Cc1nccc2c3ccccc3[nH]c12	P22748	Carbonic anhydrase 4	0.998
143	harmane	Cc1nccc2c3ccccc3[nH]c12	P20648	Potassium-transporting ATPase alpha chain 1	0.996
143	harmane	Cc1nccc2c3ccccc3[nH]c12	P22086	Alpha-2C adrenergic receptor	0.996
143	harmane	Cc1nccc2c3ccccc3[nH]c12	P18825	Alpha-2C adrenergic receptor	0.994
143	harmane	Cc1nccc2c3ccccc3[nH]c12	Q14833	Metabotropic glutamate receptor 4	0.99
143	harmane	Cc1nccc2c3ccccc3[nH]c12	P27338	Amine oxidase [flavin-containing] B	0.986
143	harmane	Cc1nccc2c3ccccc3[nH]c12	P29474	Nitric oxide synthase, endothelial	0.98
143	harmane	Cc1nccc2c3ccccc3[nH]c12	P35218	Carbonic anhydrase 5A, mitochondrial	0.978
143	harmane	Cc1nccc2c3ccccc3[nH]c12	P28223	5-hydroxytryptamine receptor 2A	0.976
143	harmane	Cc1nccc2c3ccccc3[nH]c12	P28335	5-hydroxytryptamine receptor 2C	0.976
143	harmane	Cc1nccc2c3ccccc3[nH]c12	Q96RJ0	Trace amine-associated receptor 1	0.972
143	harmane	Cc1nccc2c3ccccc3[nH]c12	Q9Y2D0	Carbonic anhydrase 5B, mitochondrial	0.969
143	harmane	Cc1nccc2c3ccccc3[nH]c12	P31941	DNA dC->dU-editing enzyme APOBEC-3A	0.966
143	harmane	Cc1nccc2c3ccccc3[nH]c12	P33261	Cytochrome P450 2C19	0.966
143	harmane	Cc1nccc2c3ccccc3[nH]c12	Q13464	Rho-associated protein kinase 1	0.956
143	harmane	Cc1nccc2c3ccccc3[nH]c12	P51452	Dual specificity protein phosphatase 3	0.95
143	harmane	Cc1nccc2c3ccccc3[nH]c12	Q9H3N8	Histamine H4 receptor	0.929
143	harmane	Cc1nccc2c3ccccc3[nH]c12	P05093	Steroid 17-alpha-hydroxylase/17,20 lyase	0.906
143	harmane	Cc1nccc2c3ccccc3[nH]c12	P05186	Alkaline phosphatase, tissue-nonspecific isozyme	0.904
143	harmane	Cc1nccc2c3ccccc3[nH]c12	P12527	Arachidonate 5-lipoxygenase	0.9
143	harmane	Cc1nccc2c3ccccc3[nH]c12	P21396	Amine oxidase [flavin-containing] A	0.885
143	harmane	Cc1nccc2c3ccccc3[nH]c12	P35563	5-hydroxytryptamine receptor 3A	0.882
143	harmane	Cc1nccc2c3ccccc3[nH]c12	Q8N1Q1	Carbonic anhydrase 13	0.881
143	harmane	Cc1nccc2c3ccccc3[nH]c12	Q9GZU7	Carboxy-terminal domain RNA polymerase II polypeptide A small phosphatase 1	0.855
143	harmane	Cc1nccc2c3ccccc3[nH]c12	P05622	Platelet-derived growth factor receptor beta	0.828
143	harmane	Cc1nccc2c3ccccc3[nH]c12	P29477	Nitric oxide synthase, inducible	0.818

## Sheet: SEA
name_id	name	Smiles	Target Key	Target Name	Description	P-Value	MaxTC
5	3-ethylamino-5-methoxy-1, 2- benzoquinone	CCNC1=CC(OC)=CC(=O)C1=O	MPEG1_HUMAN+5	MPEG1	Macrophage-expressed gene 1 protein	1.493e-39	0.3
5	3-ethylamino-5-methoxy-1, 2- benzoquinone	CCNC1=CC(OC)=CC(=O)C1=O	DUS1_MOUSE+5	Dusp1	Dual specificity protein phosphatase 1	1.489e-13	0.3
5	3-ethylamino-5-methoxy-1, 3- benzoquinone	CCNC1=CC(OC)=CC(=O)C2=O	PGK1_HUMAN+5	PGK1	Phosphoglycerate kinase 1	8.662e-13	0.31
5	3-ethylamino-5-methoxy-1, 4- benzoquinone	CCNC1=CC(OC)=CC(=O)C3=O	LOX5_HUMAN+5	ALOX5	Arachidonate 5-lipoxygenase	9.011e-08	0.33
6	3-diethylamino-5-methoxy-1, 2-benzoquinone	CCN(CC)C1=CC(OC)=CC(=O)C1=O	MPEG1_HUMAN+5	MPEG1	Macrophage-expressed gene 1 protein	1.009e-22	0.29
6	3-diethylamino-5-methoxy-1, 2-benzoquinone	CCN(CC)C1=CC(OC)=CC(=O)C1=O	DUS1_MOUSE+5	Dusp1	Dual specificity protein phosphatase 1	1.489e-13	0.3
6	3-diethylamino-5-methoxy-1, 2-benzoquinone	CCN(CC)C1=CC(OC)=CC(=O)C1=O	LOX5_HUMAN+5	ALOX5	Arachidonate 5-lipoxygenase	4.098e-06	0.33
7	hirsutanine C	C=C[C@H]1[C@@H](NC=C2C1CCOC2=O)O[C@@H]1NC=C2[C@@H](CCOC2=O)[C@H]1C=C	No Results Returned
8	hirsutanine B	O[C@@H]1NC=C2C(CCOC2=O)[C@H]1C=C	No Results Returned
9	hirsutanine A	CO[C@@H]1NC=C2C(CCOC2=O)[C@H]1C=C	No Results Returned
10	alkaloid us 8	CCC(=O)C(C[C@@H]1N(CC[C@@]11C(=O)Nc2ccccc12)C=O)C(=C/OC)\C(=O)OC	No Results Returned
11	alkaloid us 7	CCC(=O)C(C[C@@H]1N(CC[C@]11C(=O)Nc2ccccc12)C=O)C(=C/OC)\C(=O)OC	No Results Returned
12	salacin	CCC(=O)CC[C@@H]1N(CC[C@@]11C(=O)Nc2ccccc12)C=O	SOAT2_CHLAE+5	SOAT2	Sterol O-acyltransferase 2	2.946e-17	0.32
12	salacin	CCC(=O)CC[C@@H]1N(CC[C@@]11C(=O)Nc2ccccc12)C=O	PLK4_HUMAN+5	PLK4	Serine/threonine-protein kinase PLK4	5.275e-13	0.31
12	salacin	CCC(=O)CC[C@@H]1N(CC[C@@]11C(=O)Nc2ccccc12)C=O	5HT7R_HUMAN+5	HTR7	5-hydroxytryptamine receptor 7	6.585e-09	0.37
12	salacin	CCC(=O)CC[C@@H]1N(CC[C@@]11C(=O)Nc2ccccc12)C=O	WNT3A_MOUSE+5	Wnt3a	Protein Wnt-3a	1.047e-07	0.29
23	18α-hirsutanine F	COC(=O)C1=CO[C@@H](C)[C@H]2CN(CCC(=O)c3ccccc3N)C(=O)C[C@H]12	No Results Returned
24	hirsutanine F	COC(=O)C1=CO[C@H](C)[C@H]2CN(CCC(=O)c3ccccc3N)C(=O)C[C@H]12	No Results Returned
25	hirsutanine E	COC(=O)C1=CO[C@H](C)[C@H]2CN(CC[C@]3(O)C(=O)Nc4ccccc34)C(=O)C[C@H]12	No Results Returned
26	hirsutanine D	COC(=O)C1=CO[C@H](C)[C@H]2CN(CC[C@@]3(O)C(=O)Nc4ccccc34)C(=O)C[C@H]12	No Results Returned
27	villocarine B	CO\C=C(\[C@H]1CC(=O)N(CC[C@]2(O)C(=O)Nc3ccccc23)C\C1=C/C)C(=O)OC	No Results Returned
28	3-oxo-7-hydroxy-3,7-secorhynchophylline	CC[C@H]1CN(CC[C@@]2(O)C(=O)Nc3ccccc23)C(=O)CC1\C(=C/OC)C(=O)OC	5HT7R_HUMAN+5	HTR7	5-hydroxytryptamine receptor 7	3.573e-07	0.36
28	3-oxo-7-hydroxy-3,7-secorhynchophylline	CC[C@H]1CN(CC[C@@]2(O)C(=O)Nc3ccccc23)C(=O)CC1\C(=C/OC)C(=O)OC	MMP13_RAT+5	Mmp13	Collagenase 3	1.783e-06	0.29
30	3-dihydrocadambine	c1ccc2c(c1)c1c([nH]2)[C@H]2N(CC1)C[C@H]([C@@H]1[C@H](C2)C(=CO[C@H]1O[C@@H]1O[C@@H]([C@H]([C@@H]([C@H]1O)O)O)CO)C(=O)OC)O	FIMH_ECOLI+5	fimH	Type 1 fimbrin D-mannose specific adhesin	8.183e-71	0.36
30	3-dihydrocadambine	c1ccc2c(c1)c1c([nH]2)[C@H]2N(CC1)C[C@H]([C@@H]1[C@H](C2)C(=CO[C@H]1O[C@@H]1O[C@@H]([C@H]([C@@H]([C@H]1O)O)O)CO)C(=O)OC)O	TRPM8_MOUSE+5	Trpm8	Transient receptor potential cation channel subfamily M member 8	8.644e-35	0.35
30	3-dihydrocadambine	c1ccc2c(c1)c1c([nH]2)[C@H]2N(CC1)C[C@H]([C@@H]1[C@H](C2)C(=CO[C@H]1O[C@@H]1O[C@@H]([C@H]([C@@H]([C@H]1O)O)O)CO)C(=O)OC)O	ADA2A_PIG+5	ADRA2A	Alpha-2A adrenergic receptor	4.36e-31	0.46
30	3-dihydrocadambine	c1ccc2c(c1)c1c([nH]2)[C@H]2N(CC1)C[C@H]([C@@H]1[C@H](C2)C(=CO[C@H]1O[C@@H]1O[C@@H]([C@H]([C@@H]([C@H]1O)O)O)CO)C(=O)OC)O	LEG3_HUMAN+5	LGALS3	Galectin-3	2.716e-29	0.38
30	3-dihydrocadambine	c1ccc2c(c1)c1c([nH]2)[C@H]2N(CC1)C[C@H]([C@@H]1[C@H](C2)C(=CO[C@H]1O[C@@H]1O[C@@H]([C@H]([C@@H]([C@H]1O)O)O)CO)C(=O)OC)O	Q1R2J4_ECOUT+5	fimH	Type 1 fimbiral adhesin FimH	6.719e-29	0.35
30	3-dihydrocadambine	c1ccc2c(c1)c1c([nH]2)[C@H]2N(CC1)C[C@H]([C@@H]1[C@H](C2)C(=CO[C@H]1O[C@@H]1O[C@@H]([C@H]([C@@H]([C@H]1O)O)O)CO)C(=O)OC)O	VMAT2_BOVIN+5	SLC18A2	Synaptic vesicular amine transporter	1.15e-20	0.34
30	3-dihydrocadambine	c1ccc2c(c1)c1c([nH]2)[C@H]2N(CC1)C[C@H]([C@@H]1[C@H](C2)C(=CO[C@H]1O[C@@H]1O[C@@H]([C@H]([C@@H]([C@H]1O)O)O)CO)C(=O)OC)O	FGF1_HUMAN+5	FGF1	Fibroblast growth factor 1	4.226e-17	0.34
30	3-dihydrocadambine	c1ccc2c(c1)c1c([nH]2)[C@H]2N(CC1)C[C@H]([C@@H]1[C@H](C2)C(=CO[C@H]1O[C@@H]1O[C@@H]([C@H]([C@@H]([C@H]1O)O)O)CO)C(=O)OC)O	LEG4_HUMAN+5	LGALS4	Galectin-4	2.109e-15	0.29
30	3-dihydrocadambine	c1ccc2c(c1)c1c([nH]2)[C@H]2N(CC1)C[C@H]([C@@H]1[C@H](C2)C(=CO[C@H]1O[C@@H]1O[C@@H]([C@H]([C@@H]([C@H]1O)O)O)CO)C(=O)OC)O	LEG8_HUMAN+5	LGALS8	Galectin-8	2.109e-15	0.29
30	3-dihydrocadambine	c1ccc2c(c1)c1c([nH]2)[C@H]2N(CC1)C[C@H]([C@@H]1[C@H](C2)C(=CO[C@H]1O[C@@H]1O[C@@H]([C@H]([C@@H]([C@H]1O)O)O)CO)C(=O)OC)O	FGF2_HUMAN+5	FGF2	Fibroblast growth factor 2	3.997e-15	0.34
30	3-dihydrocadambine	c1ccc2c(c1)c1c([nH]2)[C@H]2N(CC1)C[C@H]([C@@H]1[C@H](C2)C(=CO[C@H]1O[C@@H]1O[C@@H]([C@H]([C@@H]([C@H]1O)O)O)CO)C(=O)OC)O	CAC1C_RAT+5	Cacna1c	Voltage-dependent L-type calcium channel subunit alpha-1C	4.677e-13	0.61
30	3-dihydrocadambine	c1ccc2c(c1)c1c([nH]2)[C@H]2N(CC1)C[C@H]([C@@H]1[C@H](C2)C(=CO[C@H]1O[C@@H]1O[C@@H]([C@H]([C@@H]([C@H]1O)O)O)CO)C(=O)OC)O	B4EH87_BURCJ+5		Lectin	9.585e-13	0.28
30	3-dihydrocadambine	c1ccc2c(c1)c1c([nH]2)[C@H]2N(CC1)C[C@H]([C@@H]1[C@H](C2)C(=CO[C@H]1O[C@@H]1O[C@@H]([C@H]([C@@H]([C@H]1O)O)O)CO)C(=O)OC)O	B4GT1_BOVIN+5	B4GALT1	Beta-1,4-galactosyltransferase 1	9.585e-13	0.28
30	3-dihydrocadambine	c1ccc2c(c1)c1c([nH]2)[C@H]2N(CC1)C[C@H]([C@@H]1[C@H](C2)C(=CO[C@H]1O[C@@H]1O[C@@H]([C@H]([C@@H]([C@H]1O)O)O)CO)C(=O)OC)O	TYRO_HUMAN+5	TYR	Tyrosinase	2.819e-11	0.29
30	3-dihydrocadambine	c1ccc2c(c1)c1c([nH]2)[C@H]2N(CC1)C[C@H]([C@@H]1[C@H](C2)C(=CO[C@H]1O[C@@H]1O[C@@H]([C@H]([C@@H]([C@H]1O)O)O)CO)C(=O)OC)O	TOP1_HUMAN+5	TOP1	DNA topoisomerase 1	2.951e-11	0.32
30	3-dihydrocadambine	c1ccc2c(c1)c1c([nH]2)[C@H]2N(CC1)C[C@H]([C@@H]1[C@H](C2)C(=CO[C@H]1O[C@@H]1O[C@@H]([C@H]([C@@H]([C@H]1O)O)O)CO)C(=O)OC)O	VEGFA_HUMAN+5	VEGFA	Vascular endothelial growth factor A	3.238e-11	0.34
30	3-dihydrocadambine	c1ccc2c(c1)c1c([nH]2)[C@H]2N(CC1)C[C@H]([C@@H]1[C@H](C2)C(=CO[C@H]1O[C@@H]1O[C@@H]([C@H]([C@@H]([C@H]1O)O)O)CO)C(=O)OC)O	ADA2C_HUMAN+5	ADRA2C	Alpha-2C adrenergic receptor	2.002e-10	0.61
30	3-dihydrocadambine	c1ccc2c(c1)c1c([nH]2)[C@H]2N(CC1)C[C@H]([C@@H]1[C@H](C2)C(=CO[C@H]1O[C@@H]1O[C@@H]([C@H]([C@@H]([C@H]1O)O)O)CO)C(=O)OC)O	Q98UH1_DANRE+5	oprm1	Mu opioid receptor-like OR2	4.366e-10	0.28
30	3-dihydrocadambine	c1ccc2c(c1)c1c([nH]2)[C@H]2N(CC1)C[C@H]([C@@H]1[C@H](C2)C(=CO[C@H]1O[C@@H]1O[C@@H]([C@H]([C@@H]([C@H]1O)O)O)CO)C(=O)OC)O	LEG7_HUMAN+5	LGALS7; LGALS7B	Galectin-7	1.432e-08	0.33
30	3-dihydrocadambine	c1ccc2c(c1)c1c([nH]2)[C@H]2N(CC1)C[C@H]([C@@H]1[C@H](C2)C(=CO[C@H]1O[C@@H]1O[C@@H]([C@H]([C@@H]([C@H]1O)O)O)CO)C(=O)OC)O	LEG9_HUMAN+5	LGALS9	Galectin-9	5.53e-08	0.38
30	3-dihydrocadambine	c1ccc2c(c1)c1c([nH]2)[C@H]2N(CC1)C[C@H]([C@@H]1[C@H](C2)C(=CO[C@H]1O[C@@H]1O[C@@H]([C@H]([C@@H]([C@H]1O)O)O)CO)C(=O)OC)O	ADA2A_RAT+5	Adra2a	Alpha-2A adrenergic receptor	6.382e-07	0.61
30	3-dihydrocadambine	c1ccc2c(c1)c1c([nH]2)[C@H]2N(CC1)C[C@H]([C@@H]1[C@H](C2)C(=CO[C@H]1O[C@@H]1O[C@@H]([C@H]([C@@H]([C@H]1O)O)O)CO)C(=O)OC)O	ADA2A_BOVIN+5	ADRA2A	Alpha-2A adrenergic receptor	7.5e-07	0.46
30	3-dihydrocadambine	c1ccc2c(c1)c1c([nH]2)[C@H]2N(CC1)C[C@H]([C@@H]1[C@H](C2)C(=CO[C@H]1O[C@@H]1O[C@@H]([C@H]([C@@H]([C@H]1O)O)O)CO)C(=O)OC)O	ADA2B_HUMAN+5	ADRA2B	Alpha-2B adrenergic receptor	2.254e-06	0.61
30	3-dihydrocadambine	c1ccc2c(c1)c1c([nH]2)[C@H]2N(CC1)C[C@H]([C@@H]1[C@H](C2)C(=CO[C@H]1O[C@@H]1O[C@@H]([C@H]([C@@H]([C@H]1O)O)O)CO)C(=O)OC)O	IL2_HUMAN+5	IL2	Interleukin-2	3.232e-06	0.35
30	3-dihydrocadambine	c1ccc2c(c1)c1c([nH]2)[C@H]2N(CC1)C[C@H]([C@@H]1[C@H](C2)C(=CO[C@H]1O[C@@H]1O[C@@H]([C@H]([C@@H]([C@H]1O)O)O)CO)C(=O)OC)O	KLK7_HUMAN+5	KLK7	Kallikrein-7	4.796e-06	0.35
43	vincosamide	c1ccc2c(c1)c1c([nH]2)[C@@H]2N(CC1)C(=O)C1=CO[C@H]([C@@H]([C@@H]1C2)C=C)O[C@H]1[C@@H]([C@H]([C@@H]([C@H](O1)CO)O)O)O	FIMH_ECOLI+5	fimH	Type 1 fimbrin D-mannose specific adhesin	1.479e-45	0.32
43	vincosamide	c1ccc2c(c1)c1c([nH]2)[C@@H]2N(CC1)C(=O)C1=CO[C@H]([C@@H]([C@@H]1C2)C=C)O[C@H]1[C@@H]([C@H]([C@@H]([C@H](O1)CO)O)O)O	TOP1_HUMAN+5	TOP1	DNA topoisomerase 1	3.087e-31	0.34
43	vincosamide	c1ccc2c(c1)c1c([nH]2)[C@@H]2N(CC1)C(=O)C1=CO[C@H]([C@@H]([C@@H]1C2)C=C)O[C@H]1[C@@H]([C@H]([C@@H]([C@H](O1)CO)O)O)O	ADA2A_PIG+5	ADRA2A	Alpha-2A adrenergic receptor	1.245e-22	0.33
43	vincosamide	c1ccc2c(c1)c1c([nH]2)[C@@H]2N(CC1)C(=O)C1=CO[C@H]([C@@H]([C@@H]1C2)C=C)O[C@H]1[C@@H]([C@H]([C@@H]([C@H](O1)CO)O)O)O	TOP1_MOUSE+5	Top1	DNA topoisomerase 1	1.79e-21	0.3
43	vincosamide	c1ccc2c(c1)c1c([nH]2)[C@@H]2N(CC1)C(=O)C1=CO[C@H]([C@@H]([C@@H]1C2)C=C)O[C@H]1[C@@H]([C@H]([C@@H]([C@H](O1)CO)O)O)O	FGF1_HUMAN+5	FGF1	Fibroblast growth factor 1	2.22e-16	0.31
43	vincosamide	c1ccc2c(c1)c1c([nH]2)[C@@H]2N(CC1)C(=O)C1=CO[C@H]([C@@H]([C@@H]1C2)C=C)O[C@H]1[C@@H]([C@H]([C@@H]([C@H](O1)CO)O)O)O	FGF2_HUMAN+5	FGF2	Fibroblast growth factor 2	1.787e-14	0.31
43	vincosamide	c1ccc2c(c1)c1c([nH]2)[C@@H]2N(CC1)C(=O)C1=CO[C@H]([C@@H]([C@@H]1C2)C=C)O[C@H]1[C@@H]([C@H]([C@@H]([C@H](O1)CO)O)O)O	B4EH87_BURCJ+5		Lectin	9.585e-13	0.28
43	vincosamide	c1ccc2c(c1)c1c([nH]2)[C@@H]2N(CC1)C(=O)C1=CO[C@H]([C@@H]([C@@H]1C2)C=C)O[C@H]1[C@@H]([C@H]([C@@H]([C@H](O1)CO)O)O)O	VEGFA_HUMAN+5	VEGFA	Vascular endothelial growth factor A	9.669e-11	0.31
43	vincosamide	c1ccc2c(c1)c1c([nH]2)[C@@H]2N(CC1)C(=O)C1=CO[C@H]([C@@H]([C@@H]1C2)C=C)O[C@H]1[C@@H]([C@H]([C@@H]([C@H](O1)CO)O)O)O	CAC1C_RAT+5	Cacna1c	Voltage-dependent L-type calcium channel subunit alpha-1C	6.633e-08	0.38
43	vincosamide	c1ccc2c(c1)c1c([nH]2)[C@@H]2N(CC1)C(=O)C1=CO[C@H]([C@@H]([C@@H]1C2)C=C)O[C@H]1[C@@H]([C@H]([C@@H]([C@H](O1)CO)O)O)O	ADA2C_HUMAN+5	ADRA2C	Alpha-2C adrenergic receptor	1.353e-07	0.38
43	vincosamide	c1ccc2c(c1)c1c([nH]2)[C@@H]2N(CC1)C(=O)C1=CO[C@H]([C@@H]([C@@H]1C2)C=C)O[C@H]1[C@@H]([C@H]([C@@H]([C@H](O1)CO)O)O)O	LEG9_HUMAN+5	LGALS9	Galectin-9	2.144e-07	0.35
43	vincosamide	c1ccc2c(c1)c1c([nH]2)[C@@H]2N(CC1)C(=O)C1=CO[C@H]([C@@H]([C@@H]1C2)C=C)O[C@H]1[C@@H]([C@H]([C@@H]([C@H](O1)CO)O)O)O	KLK7_HUMAN+5	KLK7	Kallikrein-7	9.5e-07	0.38
43	vincosamide	c1ccc2c(c1)c1c([nH]2)[C@@H]2N(CC1)C(=O)C1=CO[C@H]([C@@H]([C@@H]1C2)C=C)O[C@H]1[C@@H]([C@H]([C@@H]([C@H](O1)CO)O)O)O	Q1R2J4_ECOUT+5	fimH	Type 1 fimbiral adhesin FimH	3.315e-06	0.3
58	3-isorauniticine pseudoindoxyl	COC(=O)C1=CO[C@H](C)[C@@H]2CN3CC[C@]4(Nc5ccccc5C4=O)[C@H]3CC12	GLRB_HUMAN+5	GLRB	Glycine receptor subunit beta	2.743e-07	0.29
58	3-isorauniticine pseudoindoxyl	COC(=O)C1=CO[C@H](C)[C@@H]2CN3CC[C@]4(Nc5ccccc5C4=O)[C@H]3CC12	ADA2A_RAT+5	Adra2a	Alpha-2A adrenergic receptor	8.515e-06	0.5
59	rauniticine pseudoindoxyl	COC(=O)C1=CO[C@H](C)[C@@H]2CN3CC[C@]4(Nc5ccccc5C4=O)[C@@H]3CC12	GLRB_HUMAN+5	GLRB	Glycine receptor subunit beta	2.743e-07	0.29
59	rauniticine pseudoindoxyl	COC(=O)C1=CO[C@H](C)[C@@H]2CN3CC[C@]4(Nc5ccccc5C4=O)[C@@H]3CC12	ADA2A_RAT+5	Adra2a	Alpha-2A adrenergic receptor	8.515e-06	0.5
60	akuammigine pseudoindoxyl	COC(=O)C1=CO[C@H](C)[C@@H]2CN3CC[C@@]4(Nc5ccccc5C4=O)[C@H]3CC12	GLRB_HUMAN+5	GLRB	Glycine receptor subunit beta	2.743e-07	0.29
60	akuammigine pseudoindoxyl	COC(=O)C1=CO[C@H](C)[C@@H]2CN3CC[C@@]4(Nc5ccccc5C4=O)[C@H]3CC12	ADA2A_RAT+5	Adra2a	Alpha-2A adrenergic receptor	8.515e-06	0.5
61	uncarine B N-oxide	COC(=O)C1=CO[C@H](C)[C@H]2C[N+]3([O-])CC[C@@]4([C@@H]3CC12)C(=O)Nc1ccccc41	No Results Returned
62	uncarine F N-oxide	COC(=O)C1=CO[C@@H](C)[C@@H]2C[N+]3([O-])CC[C@@]4([C@H]3CC12)C(=O)Nc1ccccc41	No Results Returned
63	speciophylline N-oxide	COC(=O)C1=CO[C@@H](C)[C@@H]2C[N+]3([O-])CC[C@]4([C@H]3CC12)C(=O)Nc1ccccc41	No Results Returned
64	isopterpodine N-oxide	COC(=O)C1=CO[C@@H](C)[C@@H]2C[N+]3([O-])CC[C@]4([C@@H]3CC12)C(=O)Nc1ccccc41	No Results Returned
65	pterpodine N-oxide	COC(=O)C1=CO[C@@H](C)[C@@H]2C[N+]3([O-])CC[C@@]4([C@@H]3CC12)C(=O)Nc1ccccc41	No Results Returned
66	isomitraphylline N-oxide	COC(=O)C1=CO[C@@H](C)[C@H]2C[N+]3([O-])CC[C@]4([C@@H]3CC12)C(=O)Nc1ccccc41	No Results Returned
67	mitraphylline N-oxide	COC(=O)C1=CO[C@@H](C)[C@H]2C[N+]3([O-])CC[C@@]4([C@@H]3CC12)C(=O)Nc1ccccc41	No Results Returned
68	rauniticine-allo oxindole B	COC(=O)C1=CO[C@H](C)C2CN3CC[C@@]4([C@@H]3CC12)C(=O)Nc1ccccc41	GLRB_HUMAN+5	GLRB	Glycine receptor subunit beta	1.852e-13	0.29
68	rauniticine-allo oxindole B	COC(=O)C1=CO[C@H](C)C2CN3CC[C@@]4([C@@H]3CC12)C(=O)Nc1ccccc41	SOAT2_CHLAE+5	SOAT2	Sterol O-acyltransferase 2	2.628e-09	0.31
68	rauniticine-allo oxindole B	COC(=O)C1=CO[C@H](C)C2CN3CC[C@@]4([C@@H]3CC12)C(=O)Nc1ccccc41	WNT3A_MOUSE+5	Wnt3a	Protein Wnt-3a	1.389e-07	0.29
68	rauniticine-allo oxindole B	COC(=O)C1=CO[C@H](C)C2CN3CC[C@@]4([C@@H]3CC12)C(=O)Nc1ccccc41	GLRA1_HUMAN+5	GLRA1	Glycine receptor subunit alpha-1	1.248e-06	0.29
68	rauniticine-allo oxindole B	COC(=O)C1=CO[C@H](C)C2CN3CC[C@@]4([C@@H]3CC12)C(=O)Nc1ccccc41	ADA2A_RAT+5	Adra2a	Alpha-2A adrenergic receptor	3.812e-06	0.53
69	rauniticinic-allo acid B	C[C@H]1OC=C(C2C[C@@H]3N(CC[C@]33C(=O)Nc4ccccc34)C[C@@H]12)C(O)=O	SOAT2_CHLAE+5	SOAT2	Sterol O-acyltransferase 2	9.394e-10	0.33
69	rauniticinic-allo acid B	C[C@H]1OC=C(C2C[C@@H]3N(CC[C@]33C(=O)Nc4ccccc34)C[C@@H]12)C(O)=O	BRDT_HUMAN+5	BRDT	Bromodomain testis-specific protein	3.27e-08	0.31
69	rauniticinic-allo acid B	C[C@H]1OC=C(C2C[C@@H]3N(CC[C@]33C(=O)Nc4ccccc34)C[C@@H]12)C(O)=O	WNT3A_MOUSE+5	Wnt3a	Protein Wnt-3a	5.075e-08	0.31
70	isogambirdine	COC(=O)C1=COC(C)C2CN3CCC4(C3CC12)C(=O)Nc1ccccc41	GLRB_HUMAN+5	GLRB	Glycine receptor subunit beta	1.852e-13	0.29
70	isogambirdine	COC(=O)C1=COC(C)C2CN3CCC4(C3CC12)C(=O)Nc1ccccc41	SOAT2_CHLAE+5	SOAT2	Sterol O-acyltransferase 2	2.628e-09	0.31
70	isogambirdine	COC(=O)C1=COC(C)C2CN3CCC4(C3CC12)C(=O)Nc1ccccc41	WNT3A_MOUSE+5	Wnt3a	Protein Wnt-3a	1.389e-07	0.29
70	isogambirdine	COC(=O)C1=COC(C)C2CN3CCC4(C3CC12)C(=O)Nc1ccccc41	GLRA1_HUMAN+5	GLRA1	Glycine receptor subunit alpha-1	1.248e-06	0.29
70	isogambirdine	COC(=O)C1=COC(C)C2CN3CCC4(C3CC12)C(=O)Nc1ccccc41	ADA2A_RAT+5	Adra2a	Alpha-2A adrenergic receptor	3.812e-06	0.53
72	isorotundifoline	COC(=O)C1=CO[C@@H](C)[C@@H]2CN3CC[C@@]4([C@@H]3CC12)C(=O)Nc1cccc(O)c41	No Results Returned
73	rotundifoline	COC(=O)C1=CO[C@@H](C)[C@@H]2CN3CC[C@]4([C@@H]3CC12)C(=O)Nc1cccc(O)c41	No Results Returned
74	rumberine	COC(=O)C1=CO[C@@H](C)[C@@H]2CN3CC[C@]4([C@@H]3CC12)C(=O)Nc1ccc(O)cc41	No Results Returned
76	uncaric acid A	C[C@H]1OC=C(C2C[C@@H]3N(CC[C@@]33C(=O)Nc4ccccc34)C[C@H]12)C(O)=O	SOAT2_CHLAE+5	SOAT2	Sterol O-acyltransferase 2	9.394e-10	0.33
76	uncaric acid A	C[C@H]1OC=C(C2C[C@@H]3N(CC[C@@]33C(=O)Nc4ccccc34)C[C@H]12)C(O)=O	BRDT_HUMAN+5	BRDT	Bromodomain testis-specific protein	3.27e-08	0.31
76	uncaric acid A	C[C@H]1OC=C(C2C[C@@H]3N(CC[C@@]33C(=O)Nc4ccccc34)C[C@H]12)C(O)=O	WNT3A_MOUSE+5	Wnt3a	Protein Wnt-3a	5.075e-08	0.31
77	uncarine F	COC(=O)C1=CO[C@@H](C)C2CN3CC[C@@]4([C@H]3CC12)C(=O)Nc1ccccc41	GLRB_HUMAN+5	GLRB	Glycine receptor subunit beta	1.852e-13	0.29
77	uncarine F	COC(=O)C1=CO[C@@H](C)C2CN3CC[C@@]4([C@H]3CC12)C(=O)Nc1ccccc41	SOAT2_CHLAE+5	SOAT2	Sterol O-acyltransferase 2	2.628e-09	0.31
77	uncarine F	COC(=O)C1=CO[C@@H](C)C2CN3CC[C@@]4([C@H]3CC12)C(=O)Nc1ccccc41	WNT3A_MOUSE+5	Wnt3a	Protein Wnt-3a	1.389e-07	0.29
77	uncarine F	COC(=O)C1=CO[C@@H](C)C2CN3CC[C@@]4([C@H]3CC12)C(=O)Nc1ccccc41	GLRA1_HUMAN+5	GLRA1	Glycine receptor subunit alpha-1	1.248e-06	0.29
77	uncarine F	COC(=O)C1=CO[C@@H](C)C2CN3CC[C@@]4([C@H]3CC12)C(=O)Nc1ccccc41	ADA2A_RAT+5	Adra2a	Alpha-2A adrenergic receptor	3.812e-06	0.53
78	uncarine A	COC(=O)C1=CO[C@H](C)C2CN3CC[C@]4([C@@H]3CC12)C(=O)Nc1ccccc41	GLRB_HUMAN+5	GLRB	Glycine receptor subunit beta	1.852e-13	0.29
78	uncarine A	COC(=O)C1=CO[C@H](C)C2CN3CC[C@]4([C@@H]3CC12)C(=O)Nc1ccccc41	SOAT2_CHLAE+5	SOAT2	Sterol O-acyltransferase 2	2.628e-09	0.31
78	uncarine A	COC(=O)C1=CO[C@H](C)C2CN3CC[C@]4([C@@H]3CC12)C(=O)Nc1ccccc41	WNT3A_MOUSE+5	Wnt3a	Protein Wnt-3a	1.389e-07	0.29
78	uncarine A	COC(=O)C1=CO[C@H](C)C2CN3CC[C@]4([C@@H]3CC12)C(=O)Nc1ccccc41	GLRA1_HUMAN+5	GLRA1	Glycine receptor subunit alpha-1	1.248e-06	0.29
78	uncarine A	COC(=O)C1=CO[C@H](C)C2CN3CC[C@]4([C@@H]3CC12)C(=O)Nc1ccccc41	ADA2A_RAT+5	Adra2a	Alpha-2A adrenergic receptor	3.812e-06	0.53
79	speciophylline	COC(=O)C1=CO[C@@H](C)C2CN3CC[C@]4([C@H]3CC12)C(=O)Nc1ccccc41	GLRB_HUMAN+5	GLRB	Glycine receptor subunit beta	1.852e-13	0.29
79	speciophylline	COC(=O)C1=CO[C@@H](C)C2CN3CC[C@]4([C@H]3CC12)C(=O)Nc1ccccc41	SOAT2_CHLAE+5	SOAT2	Sterol O-acyltransferase 2	2.628e-09	0.31
79	speciophylline	COC(=O)C1=CO[C@@H](C)C2CN3CC[C@]4([C@H]3CC12)C(=O)Nc1ccccc41	WNT3A_MOUSE+5	Wnt3a	Protein Wnt-3a	1.389e-07	0.29
79	speciophylline	COC(=O)C1=CO[C@@H](C)C2CN3CC[C@]4([C@H]3CC12)C(=O)Nc1ccccc41	GLRA1_HUMAN+5	GLRA1	Glycine receptor subunit alpha-1	1.248e-06	0.29
79	speciophylline	COC(=O)C1=CO[C@@H](C)C2CN3CC[C@]4([C@H]3CC12)C(=O)Nc1ccccc41	ADA2A_RAT+5	Adra2a	Alpha-2A adrenergic receptor	3.812e-06	0.53
82	isopterpodine	COC(=O)C1=CO[C@@H](C)C2CN3CC[C@]4([C@@H]3CC12)C(=O)Nc1ccccc41	GLRB_HUMAN+5	GLRB	Glycine receptor subunit beta	1.852e-13	0.29
82	isopterpodine	COC(=O)C1=CO[C@@H](C)C2CN3CC[C@]4([C@@H]3CC12)C(=O)Nc1ccccc41	SOAT2_CHLAE+5	SOAT2	Sterol O-acyltransferase 2	2.628e-09	0.31
82	isopterpodine	COC(=O)C1=CO[C@@H](C)C2CN3CC[C@]4([C@@H]3CC12)C(=O)Nc1ccccc41	WNT3A_MOUSE+5	Wnt3a	Protein Wnt-3a	1.389e-07	0.29
82	isopterpodine	COC(=O)C1=CO[C@@H](C)C2CN3CC[C@]4([C@@H]3CC12)C(=O)Nc1ccccc41	GLRA1_HUMAN+5	GLRA1	Glycine receptor subunit alpha-1	1.248e-06	0.29
82	isopterpodine	COC(=O)C1=CO[C@@H](C)C2CN3CC[C@]4([C@@H]3CC12)C(=O)Nc1ccccc41	ADA2A_RAT+5	Adra2a	Alpha-2A adrenergic receptor	3.812e-06	0.53
83	pterpodine	COC(=O)C1=CO[C@@H](C)C2CN3CC[C@@]4([C@@H]3CC12)C(=O)Nc1ccccc41	GLRB_HUMAN+5	GLRB	Glycine receptor subunit beta	1.852e-13	0.29
83	pterpodine	COC(=O)C1=CO[C@@H](C)C2CN3CC[C@@]4([C@@H]3CC12)C(=O)Nc1ccccc41	SOAT2_CHLAE+5	SOAT2	Sterol O-acyltransferase 2	2.628e-09	0.31
83	pterpodine	COC(=O)C1=CO[C@@H](C)C2CN3CC[C@@]4([C@@H]3CC12)C(=O)Nc1ccccc41	WNT3A_MOUSE+5	Wnt3a	Protein Wnt-3a	1.389e-07	0.29
83	pterpodine	COC(=O)C1=CO[C@@H](C)C2CN3CC[C@@]4([C@@H]3CC12)C(=O)Nc1ccccc41	GLRA1_HUMAN+5	GLRA1	Glycine receptor subunit alpha-1	1.248e-06	0.29
83	pterpodine	COC(=O)C1=CO[C@@H](C)C2CN3CC[C@@]4([C@@H]3CC12)C(=O)Nc1ccccc41	ADA2A_RAT+5	Adra2a	Alpha-2A adrenergic receptor	3.812e-06	0.53
84	isopteropodic acid	C[C@@H]1OC=C(C2C[C@@H]3N(CC[C@@]33C(=O)Nc4ccccc34)C[C@@H]12)C(O)=O	SOAT2_CHLAE+5	SOAT2	Sterol O-acyltransferase 2	9.394e-10	0.33
84	isopteropodic acid	C[C@@H]1OC=C(C2C[C@@H]3N(CC[C@@]33C(=O)Nc4ccccc34)C[C@@H]12)C(O)=O	BRDT_HUMAN+5	BRDT	Bromodomain testis-specific protein	3.27e-08	0.31
84	isopteropodic acid	C[C@@H]1OC=C(C2C[C@@H]3N(CC[C@@]33C(=O)Nc4ccccc34)C[C@@H]12)C(O)=O	WNT3A_MOUSE+5	Wnt3a	Protein Wnt-3a	5.075e-08	0.31
85	pteropodic acid	C[C@@H]1OC=C(C2C[C@@H]3N(CC[C@]33C(=O)Nc4ccccc34)C[C@@H]12)C(O)=O	SOAT2_CHLAE+5	SOAT2	Sterol O-acyltransferase 2	9.394e-10	0.33
85	pteropodic acid	C[C@@H]1OC=C(C2C[C@@H]3N(CC[C@]33C(=O)Nc4ccccc34)C[C@@H]12)C(O)=O	BRDT_HUMAN+5	BRDT	Bromodomain testis-specific protein	3.27e-08	0.31
85	pteropodic acid	C[C@@H]1OC=C(C2C[C@@H]3N(CC[C@]33C(=O)Nc4ccccc34)C[C@@H]12)C(O)=O	WNT3A_MOUSE+5	Wnt3a	Protein Wnt-3a	5.075e-08	0.31
88	O-ethyl isomitraphylline	CCOC(=O)C1=CO[C@@H](C)[C@H]2CN3CC[C@]4(C3CC12)C(=O)Nc1ccccc41	SOAT2_CHLAE+5	SOAT2	Sterol O-acyltransferase 2	1.546e-09	0.32
88	O-ethyl isomitraphylline	CCOC(=O)C1=CO[C@@H](C)[C@H]2CN3CC[C@]4(C3CC12)C(=O)Nc1ccccc41	BRDT_HUMAN+5	BRDT	Bromodomain testis-specific protein	6.78e-08	0.29
89	isomitraphyllic acid	C[C@@H]1OC=C(C2C[C@@H]3N(CC[C@@]33C(=O)Nc4ccccc34)C[C@H]12)C(O)=O	SOAT2_CHLAE+5	SOAT2	Sterol O-acyltransferase 2	9.394e-10	0.33
89	isomitraphyllic acid	C[C@@H]1OC=C(C2C[C@@H]3N(CC[C@@]33C(=O)Nc4ccccc34)C[C@H]12)C(O)=O	BRDT_HUMAN+5	BRDT	Bromodomain testis-specific protein	3.27e-08	0.31
89	isomitraphyllic acid	C[C@@H]1OC=C(C2C[C@@H]3N(CC[C@@]33C(=O)Nc4ccccc34)C[C@H]12)C(O)=O	WNT3A_MOUSE+5	Wnt3a	Protein Wnt-3a	5.075e-08	0.31
90	mitraphyllic acid	C[C@@H]1OC=C(C2C[C@@H]3N(CC[C@]33C(=O)Nc4ccccc34)C[C@H]12)C(O)=O	SOAT2_CHLAE+5	SOAT2	Sterol O-acyltransferase 2	9.394e-10	0.33
90	mitraphyllic acid	C[C@@H]1OC=C(C2C[C@@H]3N(CC[C@]33C(=O)Nc4ccccc34)C[C@H]12)C(O)=O	BRDT_HUMAN+5	BRDT	Bromodomain testis-specific protein	3.27e-08	0.31
90	mitraphyllic acid	C[C@@H]1OC=C(C2C[C@@H]3N(CC[C@]33C(=O)Nc4ccccc34)C[C@H]12)C(O)=O	WNT3A_MOUSE+5	Wnt3a	Protein Wnt-3a	5.075e-08	0.31
93	16,17-dehydro-O-demethylhirsuteine	COC(=O)C(CO)[C@H]1C[C@H]2N(CCc3c2[nH]c2ccccc32)C[C@@H]1C=C	TRPM8_MOUSE+5	Trpm8	Transient receptor potential cation channel subfamily M member 8	3.001e-50	0.41
93	16,17-dehydro-O-demethylhirsuteine	COC(=O)C(CO)[C@H]1C[C@H]2N(CCc3c2[nH]c2ccccc32)C[C@@H]1C=C	ADA2A_PIG+5	ADRA2A	Alpha-2A adrenergic receptor	2.543e-34	0.51
93	16,17-dehydro-O-demethylhirsuteine	COC(=O)C(CO)[C@H]1C[C@H]2N(CCc3c2[nH]c2ccccc32)C[C@@H]1C=C	SSR4_HUMAN+5	SSTR4	Somatostatin receptor type 4	4.877e-25	0.36
93	16,17-dehydro-O-demethylhirsuteine	COC(=O)C(CO)[C@H]1C[C@H]2N(CCc3c2[nH]c2ccccc32)C[C@@H]1C=C	SSR1_HUMAN+5	SSTR1	Somatostatin receptor type 1	9.885e-24	0.36
93	16,17-dehydro-O-demethylhirsuteine	COC(=O)C(CO)[C@H]1C[C@H]2N(CCc3c2[nH]c2ccccc32)C[C@@H]1C=C	PDE5A_BOVIN+5	PDE5A	cGMP-specific 3',5'-cyclic phosphodiesterase	1.605e-23	0.31
93	16,17-dehydro-O-demethylhirsuteine	COC(=O)C(CO)[C@H]1C[C@H]2N(CCc3c2[nH]c2ccccc32)C[C@@H]1C=C	GPVI_HUMAN+5	GP6	Platelet glycoprotein VI	1.324e-22	0.33
93	16,17-dehydro-O-demethylhirsuteine	COC(=O)C(CO)[C@H]1C[C@H]2N(CCc3c2[nH]c2ccccc32)C[C@@H]1C=C	VMAT2_BOVIN+5	SLC18A2	Synaptic vesicular amine transporter	8.093e-22	0.37
93	16,17-dehydro-O-demethylhirsuteine	COC(=O)C(CO)[C@H]1C[C@H]2N(CCc3c2[nH]c2ccccc32)C[C@@H]1C=C	KIF11_HUMAN+5	KIF11	Kinesin-like protein KIF11	3.655e-18	0.37
93	16,17-dehydro-O-demethylhirsuteine	COC(=O)C(CO)[C@H]1C[C@H]2N(CCc3c2[nH]c2ccccc32)C[C@@H]1C=C	OPRD_RAT+5	Oprd1	Delta-type opioid receptor	1.035e-17	0.34
93	16,17-dehydro-O-demethylhirsuteine	COC(=O)C(CO)[C@H]1C[C@H]2N(CCc3c2[nH]c2ccccc32)C[C@@H]1C=C	SSR2_HUMAN+5	SSTR2	Somatostatin receptor type 2	4.867e-17	0.36
93	16,17-dehydro-O-demethylhirsuteine	COC(=O)C(CO)[C@H]1C[C@H]2N(CCc3c2[nH]c2ccccc32)C[C@@H]1C=C	5HT5A_MOUSE+5	Htr5a	5-hydroxytryptamine receptor 5A	2.22e-16	0.33
93	16,17-dehydro-O-demethylhirsuteine	COC(=O)C(CO)[C@H]1C[C@H]2N(CCc3c2[nH]c2ccccc32)C[C@@H]1C=C	OPRK_CAVPO+5	OPRK1	Kappa-type opioid receptor	2.22e-16	0.51
93	16,17-dehydro-O-demethylhirsuteine	COC(=O)C(CO)[C@H]1C[C@H]2N(CCc3c2[nH]c2ccccc32)C[C@@H]1C=C	OPRM_RAT+5	Oprm1	Mu-type opioid receptor	7.327e-15	0.34
93	16,17-dehydro-O-demethylhirsuteine	COC(=O)C(CO)[C@H]1C[C@H]2N(CCc3c2[nH]c2ccccc32)C[C@@H]1C=C	CAC1C_RAT+5	Cacna1c	Voltage-dependent L-type calcium channel subunit alpha-1C	2.435e-13	0.51
93	16,17-dehydro-O-demethylhirsuteine	COC(=O)C(CO)[C@H]1C[C@H]2N(CCc3c2[nH]c2ccccc32)C[C@@H]1C=C	SSR5_HUMAN+5	SSTR5	Somatostatin receptor type 5	2.583e-13	0.36
93	16,17-dehydro-O-demethylhirsuteine	COC(=O)C(CO)[C@H]1C[C@H]2N(CCc3c2[nH]c2ccccc32)C[C@@H]1C=C	SSR3_HUMAN+5	SSTR3	Somatostatin receptor type 3	1.521e-12	0.36
93	16,17-dehydro-O-demethylhirsuteine	COC(=O)C(CO)[C@H]1C[C@H]2N(CCc3c2[nH]c2ccccc32)C[C@@H]1C=C	OPRD_MOUSE+5	Oprd1	Delta-type opioid receptor	3.402e-11	0.32
93	16,17-dehydro-O-demethylhirsuteine	COC(=O)C(CO)[C@H]1C[C@H]2N(CCc3c2[nH]c2ccccc32)C[C@@H]1C=C	ADA2C_HUMAN+5	ADRA2C	Alpha-2C adrenergic receptor	8.101e-11	0.51
93	16,17-dehydro-O-demethylhirsuteine	COC(=O)C(CO)[C@H]1C[C@H]2N(CCc3c2[nH]c2ccccc32)C[C@@H]1C=C	P96830_MYCTO+5		Uncharacterized protein	1.421e-10	0.35
93	16,17-dehydro-O-demethylhirsuteine	COC(=O)C(CO)[C@H]1C[C@H]2N(CCc3c2[nH]c2ccccc32)C[C@@H]1C=C	PDE5A_HUMAN+5	PDE5A	cGMP-specific 3',5'-cyclic phosphodiesterase	2.444e-10	0.34
93	16,17-dehydro-O-demethylhirsuteine	COC(=O)C(CO)[C@H]1C[C@H]2N(CCc3c2[nH]c2ccccc32)C[C@@H]1C=C	OPRD_HUMAN+5	OPRD1	Delta-type opioid receptor	3.382e-10	0.51
93	16,17-dehydro-O-demethylhirsuteine	COC(=O)C(CO)[C@H]1C[C@H]2N(CCc3c2[nH]c2ccccc32)C[C@@H]1C=C	OPRM_CAVPO+5	OPRM1	Mu-type opioid receptor	2.992e-09	0.51
93	16,17-dehydro-O-demethylhirsuteine	COC(=O)C(CO)[C@H]1C[C@H]2N(CCc3c2[nH]c2ccccc32)C[C@@H]1C=C	ADA2A_BOVIN+5	ADRA2A	Alpha-2A adrenergic receptor	3.176e-09	0.51
93	16,17-dehydro-O-demethylhirsuteine	COC(=O)C(CO)[C@H]1C[C@H]2N(CCc3c2[nH]c2ccccc32)C[C@@H]1C=C	DRD5_HUMAN+5	DRD5	D(1B) dopamine receptor	7.897e-09	0.32
93	16,17-dehydro-O-demethylhirsuteine	COC(=O)C(CO)[C@H]1C[C@H]2N(CCc3c2[nH]c2ccccc32)C[C@@H]1C=C	DYR_STAAW+5	folA	Dihydrofolate reductase	1.568e-08	0.28
93	16,17-dehydro-O-demethylhirsuteine	COC(=O)C(CO)[C@H]1C[C@H]2N(CCc3c2[nH]c2ccccc32)C[C@@H]1C=C	CCKAR_RAT+5	Cckar	Cholecystokinin receptor type A	2.07e-08	0.37
93	16,17-dehydro-O-demethylhirsuteine	COC(=O)C(CO)[C@H]1C[C@H]2N(CCc3c2[nH]c2ccccc32)C[C@@H]1C=C	GASR_RAT+5	Cckbr	Gastrin/cholecystokinin type B receptor	2.79e-08	0.37
93	16,17-dehydro-O-demethylhirsuteine	COC(=O)C(CO)[C@H]1C[C@H]2N(CCc3c2[nH]c2ccccc32)C[C@@H]1C=C	OPRK_RAT+5	Oprk1	Kappa-type opioid receptor	3.201e-08	0.31
93	16,17-dehydro-O-demethylhirsuteine	COC(=O)C(CO)[C@H]1C[C@H]2N(CCc3c2[nH]c2ccccc32)C[C@@H]1C=C	PDE11_HUMAN+5	PDE11A	Dual 3',5'-cyclic-AMP and -GMP phosphodiesterase 11A	8.519e-08	0.3
93	16,17-dehydro-O-demethylhirsuteine	COC(=O)C(CO)[C@H]1C[C@H]2N(CCc3c2[nH]c2ccccc32)C[C@@H]1C=C	HRH1_CAVPO+5	HRH1	Histamine H1 receptor	9.261e-08	0.36
93	16,17-dehydro-O-demethylhirsuteine	COC(=O)C(CO)[C@H]1C[C@H]2N(CCc3c2[nH]c2ccccc32)C[C@@H]1C=C	NR0B1_HUMAN+5	NR0B1	Nuclear receptor subfamily 0 group B member 1	1.778e-07	0.32
93	16,17-dehydro-O-demethylhirsuteine	COC(=O)C(CO)[C@H]1C[C@H]2N(CCc3c2[nH]c2ccccc32)C[C@@H]1C=C	ACM5_HUMAN+5	CHRM5	Muscarinic acetylcholine receptor M5	1.847e-07	0.31
93	16,17-dehydro-O-demethylhirsuteine	COC(=O)C(CO)[C@H]1C[C@H]2N(CCc3c2[nH]c2ccccc32)C[C@@H]1C=C	ACM4_HUMAN+5	CHRM4	Muscarinic acetylcholine receptor M4	1.971e-07	0.31
93	16,17-dehydro-O-demethylhirsuteine	COC(=O)C(CO)[C@H]1C[C@H]2N(CCc3c2[nH]c2ccccc32)C[C@@H]1C=C	DRD1_HUMAN+5	DRD1	D(1A) dopamine receptor	2.332e-07	0.37
93	16,17-dehydro-O-demethylhirsuteine	COC(=O)C(CO)[C@H]1C[C@H]2N(CCc3c2[nH]c2ccccc32)C[C@@H]1C=C	ACHP_LYMST+5		Acetylcholine-binding protein	4.861e-07	0.46
93	16,17-dehydro-O-demethylhirsuteine	COC(=O)C(CO)[C@H]1C[C@H]2N(CCc3c2[nH]c2ccccc32)C[C@@H]1C=C	CHLE_HORSE+5	BCHE	Cholinesterase	1.696e-06	0.51
93	16,17-dehydro-O-demethylhirsuteine	COC(=O)C(CO)[C@H]1C[C@H]2N(CCc3c2[nH]c2ccccc32)C[C@@H]1C=C	DEF_MYCTU+5	def	Peptide deformylase	1.864e-06	0.3
93	16,17-dehydro-O-demethylhirsuteine	COC(=O)C(CO)[C@H]1C[C@H]2N(CCc3c2[nH]c2ccccc32)C[C@@H]1C=C	ADA1A_BOVIN+5	ADRA1A	Alpha-1A adrenergic receptor	2.2e-06	0.51
93	16,17-dehydro-O-demethylhirsuteine	COC(=O)C(CO)[C@H]1C[C@H]2N(CCc3c2[nH]c2ccccc32)C[C@@H]1C=C	KLK7_HUMAN+5	KLK7	Kallikrein-7	2.25e-06	0.37
93	16,17-dehydro-O-demethylhirsuteine	COC(=O)C(CO)[C@H]1C[C@H]2N(CCc3c2[nH]c2ccccc32)C[C@@H]1C=C	ADA2B_HUMAN+5	ADRA2B	Alpha-2B adrenergic receptor	2.913e-06	0.51
93	16,17-dehydro-O-demethylhirsuteine	COC(=O)C(CO)[C@H]1C[C@H]2N(CCc3c2[nH]c2ccccc32)C[C@@H]1C=C	ACM1_DROME+5	mAChR-A	Muscarinic acetylcholine receptor DM1	4.15e-06	0.29
93	16,17-dehydro-O-demethylhirsuteine	COC(=O)C(CO)[C@H]1C[C@H]2N(CCc3c2[nH]c2ccccc32)C[C@@H]1C=C	STAT3_HUMAN+5	STAT3	Signal transducer and activator of transcription 3	4.43e-06	0.36
93	16,17-dehydro-O-demethylhirsuteine	COC(=O)C(CO)[C@H]1C[C@H]2N(CCc3c2[nH]c2ccccc32)C[C@@H]1C=C	SC5A5_RAT+5	Slc5a5	Sodium/iodide cotransporter	6.663e-06	0.29
94	hirsuteine N-oxide	CO\C=C(/[C@H]1C[C@@H]2c3[nH]c4ccccc4c3CC[N+]2([O-])C[C@@H]1C=C)C(=O)OC	ADA2A_PIG+5	ADRA2A	Alpha-2A adrenergic receptor	3.879e-23	0.34
94	hirsuteine N-oxide	CO\C=C(/[C@H]1C[C@@H]2c3[nH]c4ccccc4c3CC[N+]2([O-])C[C@@H]1C=C)C(=O)OC	GPVI_HUMAN+5	GP6	Platelet glycoprotein VI	2.761e-20	0.29
94	hirsuteine N-oxide	CO\C=C(/[C@H]1C[C@@H]2c3[nH]c4ccccc4c3CC[N+]2([O-])C[C@@H]1C=C)C(=O)OC	TRPM8_MOUSE+5	Trpm8	Transient receptor potential cation channel subfamily M member 8	3.935e-20	0.3
94	hirsuteine N-oxide	CO\C=C(/[C@H]1C[C@@H]2c3[nH]c4ccccc4c3CC[N+]2([O-])C[C@@H]1C=C)C(=O)OC	CAC1C_RAT+5	Cacna1c	Voltage-dependent L-type calcium channel subunit alpha-1C	1.147e-07	0.34
94	hirsuteine N-oxide	CO\C=C(/[C@H]1C[C@@H]2c3[nH]c4ccccc4c3CC[N+]2([O-])C[C@@H]1C=C)C(=O)OC	RB_HUMAN+5	RB1	Retinoblastoma-associated protein	1.164e-07	0.29
95	hirsutine N-oxide	CC[C@H]1C[N+]2([O-])CCc3c([nH]c4ccccc34)[C@H]2C[C@@H]1\C(=C/OC)C(=O)OC	TRPM8_MOUSE+5	Trpm8	Transient receptor potential cation channel subfamily M member 8	1.059e-33	0.36
95	hirsutine N-oxide	CC[C@H]1C[N+]2([O-])CCc3c([nH]c4ccccc34)[C@H]2C[C@@H]1\C(=C/OC)C(=O)OC	ADA2A_PIG+5	ADRA2A	Alpha-2A adrenergic receptor	3.879e-23	0.34
95	hirsutine N-oxide	CC[C@H]1C[N+]2([O-])CCc3c([nH]c4ccccc34)[C@H]2C[C@@H]1\C(=C/OC)C(=O)OC	CAC1C_RAT+5	Cacna1c	Voltage-dependent L-type calcium channel subunit alpha-1C	3.118e-09	0.34
95	hirsutine N-oxide	CC[C@H]1C[N+]2([O-])CCc3c([nH]c4ccccc34)[C@H]2C[C@@H]1\C(=C/OC)C(=O)OC	RB_HUMAN+5	RB1	Retinoblastoma-associated protein	1.164e-07	0.29
95	hirsutine N-oxide	CC[C@H]1C[N+]2([O-])CCc3c([nH]c4ccccc34)[C@H]2C[C@@H]1\C(=C/OC)C(=O)OC	ADA2C_HUMAN+5	ADRA2C	Alpha-2C adrenergic receptor	3.133e-06	0.34
95	hirsutine N-oxide	CC[C@H]1C[N+]2([O-])CCc3c([nH]c4ccccc34)[C@H]2C[C@@H]1\C(=C/OC)C(=O)OC	KIF11_HUMAN+5	KIF11	Kinesin-like protein KIF11	7.771e-06	0.31
96	villocarine A	CO\C=C(\[C@H]1C[C@H]2N(CCc3c2[nH]c2ccccc32)C\C1=C\C)C(=O)OC	TRPM8_MOUSE+5	Trpm8	Transient receptor potential cation channel subfamily M member 8	1.953e-36	0.37
96	villocarine A	CO\C=C(\[C@H]1C[C@H]2N(CCc3c2[nH]c2ccccc32)C\C1=C\C)C(=O)OC	ADA2A_PIG+5	ADRA2A	Alpha-2A adrenergic receptor	2.907e-35	0.52
96	villocarine A	CO\C=C(\[C@H]1C[C@H]2N(CCc3c2[nH]c2ccccc32)C\C2=C\C)C(=O)OC	VMAT2_BOVIN+5	SLC18A2	Synaptic vesicular amine transporter	3.439e-23	0.38
96	villocarine A	CO\C=C(\[C@H]1C[C@H]2N(CCc3c2[nH]c2ccccc32)C\C3=C\C)C(=O)OC	GPVI_HUMAN+5	GP6	Platelet glycoprotein VI	5.384e-21	0.3
96	villocarine A	CO\C=C(\[C@H]1C[C@H]2N(CCc3c2[nH]c2ccccc32)C\C4=C\C)C(=O)OC	SC5A5_RAT+5	Slc5a5	Sodium/iodide cotransporter	1.595e-13	0.29
96	villocarine A	CO\C=C(\[C@H]1C[C@H]2N(CCc3c2[nH]c2ccccc32)C\C5=C\C)C(=O)OC	CAC1C_RAT+5	Cacna1c	Voltage-dependent L-type calcium channel subunit alpha-1C	2.102e-13	0.52
96	villocarine A	CO\C=C(\[C@H]1C[C@H]2N(CCc3c2[nH]c2ccccc32)C\C6=C\C)C(=O)OC	ADA2C_HUMAN+5	ADRA2C	Alpha-2C adrenergic receptor	1.015e-10	0.52
96	villocarine A	CO\C=C(\[C@H]1C[C@H]2N(CCc3c2[nH]c2ccccc32)C\C7=C\C)C(=O)OC	ADA2A_BOVIN+5	ADRA2A	Alpha-2A adrenergic receptor	2.837e-09	0.52
96	villocarine A	CO\C=C(\[C@H]1C[C@H]2N(CCc3c2[nH]c2ccccc32)C\C8=C\C)C(=O)OC	DRD5_HUMAN+5	DRD5	D(1B) dopamine receptor	1.712e-08	0.3
96	villocarine A	CO\C=C(\[C@H]1C[C@H]2N(CCc3c2[nH]c2ccccc32)C\C9=C\C)C(=O)OC	DRD1_HUMAN+5	DRD1	D(1A) dopamine receptor	1.841e-08	0.35
96	villocarine A	CO\C=C(\[C@H]1C[C@H]2N(CCc3c2[nH]c2ccccc32)C\C10=C\C)C(=O)OC	KIF11_HUMAN+5	KIF11	Kinesin-like protein KIF11	1.809e-07	0.35
96	villocarine A	CO\C=C(\[C@H]1C[C@H]2N(CCc3c2[nH]c2ccccc32)C\C11=C\C)C(=O)OC	5HT5A_MOUSE+5	Htr5a	5-hydroxytryptamine receptor 5A	9.272e-07	0.3
96	villocarine A	CO\C=C(\[C@H]1C[C@H]2N(CCc3c2[nH]c2ccccc32)C\C12=C\C)C(=O)OC	HRH1_CAVPO+5	HRH1	Histamine H1 receptor	1.862e-06	0.33
96	villocarine A	CO\C=C(\[C@H]1C[C@H]2N(CCc3c2[nH]c2ccccc32)C\C13=C\C)C(=O)OC	ADA1A_BOVIN+5	ADRA1A	Alpha-1A adrenergic receptor	2.036e-06	0.52
96	villocarine A	CO\C=C(\[C@H]1C[C@H]2N(CCc3c2[nH]c2ccccc32)C\C14=C\C)C(=O)OC	KLK7_HUMAN+5	KLK7	Kallikrein-7	2.179e-06	0.38
96	villocarine A	CO\C=C(\[C@H]1C[C@H]2N(CCc3c2[nH]c2ccccc32)C\C15=C\C)C(=O)OC	ACHP_LYMST+5		Acetylcholine-binding protein	2.777e-06	0.41
96	villocarine A	CO\C=C(\[C@H]1C[C@H]2N(CCc3c2[nH]c2ccccc32)C\C16=C\C)C(=O)OC	ADA2B_HUMAN+5	ADRA2B	Alpha-2B adrenergic receptor	2.823e-06	0.52
96	villocarine A	CO\C=C(\[C@H]1C[C@H]2N(CCc3c2[nH]c2ccccc32)C\C17=C\C)C(=O)OC	STAT3_HUMAN+5	STAT3	Signal transducer and activator of transcription 3	6.628e-06	0.34
96	villocarine A	CO\C=C(\[C@H]1C[C@H]2N(CCc3c2[nH]c2ccccc32)C\C18=C\C)C(=O)OC	P96830_MYCTO+5		Uncharacterized protein	9.014e-06	0.32
97	vallesiachotamine	COC(=O)C1=CN2CCc3c([nH]c4ccccc34)[C@@H]2C[C@H]1\C(=C/C)C=O	SOAT2_CHLAE+5	SOAT2	Sterol O-acyltransferase 2	9.394e-10	0.33
97	vallesiachotamine	COC(=O)C1=CN2CCc3c([nH]c4ccccc34)[C@@H]2C[C@H]1\C(=C/C)C=O	BRDT_HUMAN+5	BRDT	Bromodomain testis-specific protein	3.27e-08	0.31
97	vallesiachotamine	COC(=O)C1=CN2CCc3c([nH]c4ccccc34)[C@@H]2C[C@H]1\C(=C/C)C=O	WNT3A_MOUSE+5	Wnt3a	Protein Wnt-3a	5.075e-08	0.31
98	glabratine	COC(=O)C1=CN2CCc3c([nH]c4cccc(O[C@@H]5O[C@H](CO)[C@@H](O)[C@H](O)[C@H]5O)c34)[C@@H]2CC1[C@H](CO)C=C	FIMH_ECOLI+5	fimH	Type 1 fimbrin D-mannose specific adhesin	2.524e-67	0.39
98	glabratine	COC(=O)C1=CN2CCc3c([nH]c4cccc(O[C@@H]5O[C@H](CO)[C@@H](O)[C@H](O)[C@H]5O)c34)[C@@H]2CC1[C@H](CO)C=C	Q1R2J4_ECOUT+5	fimH	Type 1 fimbiral adhesin FimH	3.027e-37	0.39
98	glabratine	COC(=O)C1=CN2CCc3c([nH]c4cccc(O[C@@H]5O[C@H](CO)[C@@H](O)[C@H](O)[C@H]5O)c34)[C@@H]2CC1[C@H](CO)C=C	SC5A2_HUMAN+5	SLC5A2	Sodium/glucose cotransporter 2	6.139e-25	0.41
98	glabratine	COC(=O)C1=CN2CCc3c([nH]c4cccc(O[C@@H]5O[C@H](CO)[C@@H](O)[C@H](O)[C@H]5O)c34)[C@@H]2CC1[C@H](CO)C=C	ADA2A_PIG+5	ADRA2A	Alpha-2A adrenergic receptor	2.513e-20	0.29
98	glabratine	COC(=O)C1=CN2CCc3c([nH]c4cccc(O[C@@H]5O[C@H](CO)[C@@H](O)[C@H](O)[C@H]5O)c34)[C@@H]2CC1[C@H](CO)C=C	SC5A1_HUMAN+5	SLC5A1	Sodium/glucose cotransporter 1	1.11e-16	0.41
98	glabratine	COC(=O)C1=CN2CCc3c([nH]c4cccc(O[C@@H]5O[C@H](CO)[C@@H](O)[C@H](O)[C@H]5O)c34)[C@@H]2CC1[C@H](CO)C=C	SC5A2_RAT+5	Slc5a2	Sodium/glucose cotransporter 2	4.441e-16	0.31
98	glabratine	COC(=O)C1=CN2CCc3c([nH]c4cccc(O[C@@H]5O[C@H](CO)[C@@H](O)[C@H](O)[C@H]5O)c34)[C@@H]2CC1[C@H](CO)C=C	SC5A1_RAT+5	Slc5a1	Sodium/glucose cotransporter 1	6.14e-14	0.31
98	glabratine	COC(=O)C1=CN2CCc3c([nH]c4cccc(O[C@@H]5O[C@H](CO)[C@@H](O)[C@H](O)[C@H]5O)c34)[C@@H]2CC1[C@H](CO)C=C	B4GT1_BOVIN+5	B4GALT1	Beta-1,4-galactosyltransferase 1	4.399e-13	0.29
98	glabratine	COC(=O)C1=CN2CCc3c([nH]c4cccc(O[C@@H]5O[C@H](CO)[C@@H](O)[C@H](O)[C@H]5O)c34)[C@@H]2CC1[C@H](CO)C=C	LEG9_HUMAN+5	LGALS9	Galectin-9	2.13e-12	0.33
98	glabratine	COC(=O)C1=CN2CCc3c([nH]c4cccc(O[C@@H]5O[C@H](CO)[C@@H](O)[C@H](O)[C@H]5O)c34)[C@@H]2CC1[C@H](CO)C=C	SC5A4_HUMAN+5	SLC5A4	Solute carrier family 5 member 4	6.472e-08	0.33
98	glabratine	COC(=O)C1=CN2CCc3c([nH]c4cccc(O[C@@H]5O[C@H](CO)[C@@H](O)[C@H](O)[C@H]5O)c34)[C@@H]2CC1[C@H](CO)C=C	CAC1C_RAT+5	Cacna1c	Voltage-dependent L-type calcium channel subunit alpha-1C	4.563e-07	0.33
98	glabratine	COC(=O)C1=CN2CCc3c([nH]c4cccc(O[C@@H]5O[C@H](CO)[C@@H](O)[C@H](O)[C@H]5O)c34)[C@@H]2CC1[C@H](CO)C=C	LEG3_HUMAN+5	LGALS3	Galectin-3	2.387e-06	0.33
98	glabratine	COC(=O)C1=CN2CCc3c([nH]c4cccc(O[C@@H]5O[C@H](CO)[C@@H](O)[C@H](O)[C@H]5O)c34)[C@@H]2CC1[C@H](CO)C=C	ERAP1_HUMAN+5	ERAP1	Endoplasmic reticulum aminopeptidase 1	2.684e-06	0.28
98	glabratine	COC(=O)C1=CN2CCc3c([nH]c4cccc(O[C@@H]5O[C@H](CO)[C@@H](O)[C@H](O)[C@H]5O)c34)[C@@H]2CC1[C@H](CO)C=C	LEG1_HUMAN+5	LGALS1	Galectin-1	9.416e-06	0.29
99	isogambirine	CC[C@H]1CN2CCc3c([nH]c4ccc(O)cc34)[C@@H]2C[C@@H]1\C(=C/OC)C(=O)OC	TRPM8_MOUSE+5	Trpm8	Transient receptor potential cation channel subfamily M member 8	6.557e-48	0.4
99	isogambirine	CC[C@H]1CN2CCc3c([nH]c4ccc(O)cc34)[C@@H]2C[C@@H]1\C(=C/OC)C(=O)OC	ADA2A_PIG+5	ADRA2A	Alpha-2A adrenergic receptor	1.931e-28	0.42
99	isogambirine	CC[C@H]1CN2CCc3c([nH]c4ccc(O)cc34)[C@@H]2C[C@@H]1\C(=C/OC)C(=O)OC	MP2K7_HUMAN+5	MAP2K7	Dual specificity mitogen-activated protein kinase kinase 7	4.072e-28	0.31
99	isogambirine	CC[C@H]1CN2CCc3c([nH]c4ccc(O)cc34)[C@@H]2C[C@@H]1\C(=C/OC)C(=O)OC	KIF11_HUMAN+5	KIF11	Kinesin-like protein KIF11	1.399e-23	0.4
99	isogambirine	CC[C@H]1CN2CCc3c([nH]c4ccc(O)cc34)[C@@H]2C[C@@H]1\C(=C/OC)C(=O)OC	VMAT2_BOVIN+5	SLC18A2	Synaptic vesicular amine transporter	3.041e-22	0.38
99	isogambirine	CC[C@H]1CN2CCc3c([nH]c4ccc(O)cc34)[C@@H]2C[C@@H]1\C(=C/OC)C(=O)OC	CAC1C_RAT+5	Cacna1c	Voltage-dependent L-type calcium channel subunit alpha-1C	5.474e-11	0.42
99	isogambirine	CC[C@H]1CN2CCc3c([nH]c4ccc(O)cc34)[C@@H]2C[C@@H]1\C(=C/OC)C(=O)OC	RBBP9_HUMAN+5	RBBP9	Putative hydrolase RBBP9	1.491e-10	0.3
99	isogambirine	CC[C@H]1CN2CCc3c([nH]c4ccc(O)cc34)[C@@H]2C[C@@H]1\C(=C/OC)C(=O)OC	VMAT2_RAT+5	Slc18a2	Synaptic vesicular amine transporter	6.84e-10	0.29
99	isogambirine	CC[C@H]1CN2CCc3c([nH]c4ccc(O)cc34)[C@@H]2C[C@@H]1\C(=C/OC)C(=O)OC	ADA2C_HUMAN+5	ADRA2C	Alpha-2C adrenergic receptor	1.76e-09	0.42
99	isogambirine	CC[C@H]1CN2CCc3c([nH]c4ccc(O)cc34)[C@@H]2C[C@@H]1\C(=C/OC)C(=O)OC	DRD1_HUMAN+5	DRD1	D(1A) dopamine receptor	2.562e-08	0.36
99	isogambirine	CC[C@H]1CN2CCc3c([nH]c4ccc(O)cc34)[C@@H]2C[C@@H]1\C(=C/OC)C(=O)OC	BAZ2B_HUMAN+5	BAZ2B	Bromodomain adjacent to zinc finger domain protein 2B	9.375e-08	0.29
99	isogambirine	CC[C@H]1CN2CCc3c([nH]c4ccc(O)cc34)[C@@H]2C[C@@H]1\C(=C/OC)C(=O)OC	SPRE_HUMAN+5	SPR	Sepiapterin reductase	5.686e-07	0.29
99	isogambirine	CC[C@H]1CN2CCc3c([nH]c4ccc(O)cc34)[C@@H]2C[C@@H]1\C(=C/OC)C(=O)OC	ADA2A_BOVIN+5	ADRA2A	Alpha-2A adrenergic receptor	3.375e-06	0.42
100	gambirine	CC[C@H]1CN2CCc3c([nH]c4cccc(O)c34)[C@@H]2C[C@@H]1\C(=C/OC)C(=O)OC	OPRM_CAVPO+5	OPRM1	Mu-type opioid receptor	0.0001428	1
100	gambirine	CC[C@H]1CN2CCc3c([nH]c4cccc(O)c34)[C@@H]2C[C@@H]1\C(=C/OC)C(=O)OC	OPRK_CAVPO+5	OPRK1	Kappa-type opioid receptor	0.001321	1
100	gambirine	CC[C@H]1CN2CCc3c([nH]c4cccc(O)c34)[C@@H]2C[C@@H]1\C(=C/OC)C(=O)OC	TRPM8_MOUSE+5	Trpm8	Transient receptor potential cation channel subfamily M member 8	6.849e-46	0.37
100	gambirine	CC[C@H]1CN2CCc3c([nH]c4cccc(O)c34)[C@@H]2C[C@@H]1\C(=C/OC)C(=O)OC	ADA2A_PIG+5	ADRA2A	Alpha-2A adrenergic receptor	1.321e-27	0.41
100	gambirine	CC[C@H]1CN2CCc3c([nH]c4cccc(O)c34)[C@@H]2C[C@@H]1\C(=C/OC)C(=O)OC	VMAT2_BOVIN+5	SLC18A2	Synaptic vesicular amine transporter	7.701e-20	0.33
100	gambirine	CC[C@H]1CN2CCc3c([nH]c4cccc(O)c34)[C@@H]2C[C@@H]1\C(=C/OC)C(=O)OC	CAC1C_RAT+5	Cacna1c	Voltage-dependent L-type calcium channel subunit alpha-1C	9.726e-11	0.41
100	gambirine	CC[C@H]1CN2CCc3c([nH]c4cccc(O)c34)[C@@H]2C[C@@H]1\C(=C/OC)C(=O)OC	RBBP9_HUMAN+5	RBBP9	Putative hydrolase RBBP9	3.65e-10	0.29
100	gambirine	CC[C@H]1CN2CCc3c([nH]c4cccc(O)c34)[C@@H]2C[C@@H]1\C(=C/OC)C(=O)OC	ADA2C_HUMAN+5	ADRA2C	Alpha-2C adrenergic receptor	3.841e-09	0.41
100	gambirine	CC[C@H]1CN2CCc3c([nH]c4cccc(O)c34)[C@@H]2C[C@@H]1\C(=C/OC)C(=O)OC	SMCA4_HUMAN+5	SMARCA4	Transcription activator BRG1	1.732e-08	0.28
100	gambirine	CC[C@H]1CN2CCc3c([nH]c4cccc(O)c34)[C@@H]2C[C@@H]1\C(=C/OC)C(=O)OC	ACM1_DROME+5	mAChR-A	Muscarinic acetylcholine receptor DM1	4.736e-06	0.29
100	gambirine	CC[C@H]1CN2CCc3c([nH]c4cccc(O)c34)[C@@H]2C[C@@H]1\C(=C/OC)C(=O)OC	PB1_HUMAN+5	PBRM1	Protein polybromo-1	6.61e-06	0.28
101	gambireine	CO\C=C(/[C@H]1C[C@@H]2N(CCc3c2[nH]c2cccc(O)c32)C[C@@H]1C=C)C(=O)OC	ADA2A_PIG+5	ADRA2A	Alpha-2A adrenergic receptor	1.321e-27	0.41
101	gambireine	CO\C=C(/[C@H]1C[C@@H]2N(CCc3c2[nH]c2cccc(O)c32)C[C@@H]1C=C)C(=O)OC	TRPM8_MOUSE+5	Trpm8	Transient receptor potential cation channel subfamily M member 8	4.192e-21	0.31
101	gambireine	CO\C=C(/[C@H]1C[C@@H]2N(CCc3c2[nH]c2cccc(O)c32)C[C@@H]1C=C)C(=O)OC	VMAT2_BOVIN+5	SLC18A2	Synaptic vesicular amine transporter	7.701e-20	0.33
101	gambireine	CO\C=C(/[C@H]1C[C@@H]2N(CCc3c2[nH]c2cccc(O)c32)C[C@@H]1C=C)C(=O)OC	CAC1C_RAT+5	Cacna1c	Voltage-dependent L-type calcium channel subunit alpha-1C	4.29e-09	0.41
101	gambireine	CO\C=C(/[C@H]1C[C@@H]2N(CCc3c2[nH]c2cccc(O)c32)C[C@@H]1C=C)C(=O)OC	ADA2C_HUMAN+5	ADRA2C	Alpha-2C adrenergic receptor	1.747e-08	0.41
101	gambireine	CO\C=C(/[C@H]1C[C@@H]2N(CCc3c2[nH]c2cccc(O)c32)C[C@@H]1C=C)C(=O)OC	ADA2A_BOVIN+5	ADRA2A	Alpha-2A adrenergic receptor	4.318e-06	0.41
103	4-geissoschizine N-oxide methyl ether	CO\C=C(\[C@H]1C[C@H]2c3[nH]c4ccccc4c3CC[N+]2([O-])C\C1=C\C)C(=O)OC	ADA2A_PIG+5	ADRA2A	Alpha-2A adrenergic receptor	1.094e-23	0.35
103	4-geissoschizine N-oxide methyl ether	CO\C=C(\[C@H]1C[C@H]2c3[nH]c4ccccc4c3CC[N+]2([O-])C\C1=C\C)C(=O)OC	GPVI_HUMAN+5	GP6	Platelet glycoprotein VI	9.896e-20	0.29
103	4-geissoschizine N-oxide methyl ether	CO\C=C(\[C@H]1C[C@H]2c3[nH]c4ccccc4c3CC[N+]2([O-])C\C1=C\C)C(=O)OC	TRPM8_MOUSE+5	Trpm8	Transient receptor potential cation channel subfamily M member 8	1.33e-19	0.29
103	4-geissoschizine N-oxide methyl ether	CO\C=C(\[C@H]1C[C@H]2c3[nH]c4ccccc4c3CC[N+]2([O-])C\C1=C\C)C(=O)OC	CAC1C_RAT+5	Cacna1c	Voltage-dependent L-type calcium channel subunit alpha-1C	7.702e-08	0.35
103	4-geissoschizine N-oxide methyl ether	CO\C=C(\[C@H]1C[C@H]2c3[nH]c4ccccc4c3CC[N+]2([O-])C\C1=C\C)C(=O)OC	RB_HUMAN+5	RB1	Retinoblastoma-associated protein	1.562e-07	0.29
104	geissoschizine methyl ether	CO\C=C(\[C@H]1C[C@@H]2N(CCc3c2[nH]c2ccccc32)C\C1=C\C)C(=O)OC	TRPM8_MOUSE+5	Trpm8	Transient receptor potential cation channel subfamily M member 8	1.953e-36	0.37
104	geissoschizine methyl ether	CO\C=C(\[C@H]1C[C@@H]2N(CCc3c2[nH]c2ccccc32)C\C1=C\C)C(=O)OC	ADA2A_PIG+5	ADRA2A	Alpha-2A adrenergic receptor	2.907e-35	0.52
104	geissoschizine methyl ether	CO\C=C(\[C@H]1C[C@@H]2N(CCc3c2[nH]c2ccccc32)C\C1=C\C)C(=O)OC	VMAT2_BOVIN+5	SLC18A2	Synaptic vesicular amine transporter	3.439e-23	0.38
104	geissoschizine methyl ether	CO\C=C(\[C@H]1C[C@@H]2N(CCc3c2[nH]c2ccccc32)C\C1=C\C)C(=O)OC	GPVI_HUMAN+5	GP6	Platelet glycoprotein VI	5.384e-21	0.3
104	geissoschizine methyl ether	CO\C=C(\[C@H]1C[C@@H]2N(CCc3c2[nH]c2ccccc32)C\C1=C\C)C(=O)OC	SC5A5_RAT+5	Slc5a5	Sodium/iodide cotransporter	1.595e-13	0.29
104	geissoschizine methyl ether	CO\C=C(\[C@H]1C[C@@H]2N(CCc3c2[nH]c2ccccc32)C\C1=C\C)C(=O)OC	CAC1C_RAT+5	Cacna1c	Voltage-dependent L-type calcium channel subunit alpha-1C	2.102e-13	0.52
104	geissoschizine methyl ether	CO\C=C(\[C@H]1C[C@@H]2N(CCc3c2[nH]c2ccccc32)C\C1=C\C)C(=O)OC	ADA2C_HUMAN+5	ADRA2C	Alpha-2C adrenergic receptor	1.015e-10	0.52
104	geissoschizine methyl ether	CO\C=C(\[C@H]1C[C@@H]2N(CCc3c2[nH]c2ccccc32)C\C1=C\C)C(=O)OC	ADA2A_BOVIN+5	ADRA2A	Alpha-2A adrenergic receptor	2.837e-09	0.52
104	geissoschizine methyl ether	CO\C=C(\[C@H]1C[C@@H]2N(CCc3c2[nH]c2ccccc32)C\C1=C\C)C(=O)OC	DRD5_HUMAN+5	DRD5	D(1B) dopamine receptor	1.712e-08	0.3
104	geissoschizine methyl ether	CO\C=C(\[C@H]1C[C@@H]2N(CCc3c2[nH]c2ccccc32)C\C1=C\C)C(=O)OC	DRD1_HUMAN+5	DRD1	D(1A) dopamine receptor	1.841e-08	0.35
104	geissoschizine methyl ether	CO\C=C(\[C@H]1C[C@@H]2N(CCc3c2[nH]c2ccccc32)C\C1=C\C)C(=O)OC	KIF11_HUMAN+5	KIF11	Kinesin-like protein KIF11	1.809e-07	0.35
104	geissoschizine methyl ether	CO\C=C(\[C@H]1C[C@@H]2N(CCc3c2[nH]c2ccccc32)C\C1=C\C)C(=O)OC	5HT5A_MOUSE+5	Htr5a	5-hydroxytryptamine receptor 5A	9.272e-07	0.3
104	geissoschizine methyl ether	CO\C=C(\[C@H]1C[C@@H]2N(CCc3c2[nH]c2ccccc32)C\C1=C\C)C(=O)OC	HRH1_CAVPO+5	HRH1	Histamine H1 receptor	1.862e-06	0.33
104	geissoschizine methyl ether	CO\C=C(\[C@H]1C[C@@H]2N(CCc3c2[nH]c2ccccc32)C\C1=C\C)C(=O)OC	ADA1A_BOVIN+5	ADRA1A	Alpha-1A adrenergic receptor	2.036e-06	0.52
104	geissoschizine methyl ether	CO\C=C(\[C@H]1C[C@@H]2N(CCc3c2[nH]c2ccccc32)C\C1=C\C)C(=O)OC	KLK7_HUMAN+5	KLK7	Kallikrein-7	2.179e-06	0.38
104	geissoschizine methyl ether	CO\C=C(\[C@H]1C[C@@H]2N(CCc3c2[nH]c2ccccc32)C\C1=C\C)C(=O)OC	ACHP_LYMST+5		Acetylcholine-binding protein	2.777e-06	0.41
104	geissoschizine methyl ether	CO\C=C(\[C@H]1C[C@@H]2N(CCc3c2[nH]c2ccccc32)C\C1=C\C)C(=O)OC	ADA2B_HUMAN+5	ADRA2B	Alpha-2B adrenergic receptor	2.823e-06	0.52
104	geissoschizine methyl ether	CO\C=C(\[C@H]1C[C@@H]2N(CCc3c2[nH]c2ccccc32)C\C1=C\C)C(=O)OC	STAT3_HUMAN+5	STAT3	Signal transducer and activator of transcription 3	6.628e-06	0.34
104	geissoschizine methyl ether	CO\C=C(\[C@H]1C[C@@H]2N(CCc3c2[nH]c2ccccc32)C\C1=C\C)C(=O)OC	P96830_MYCTO+5		Uncharacterized protein	9.014e-06	0.32
105	dihydrocorynantheine	CC[C@H]1CN2CCc3c([nH]c4ccccc34)[C@@H]2C[C@@H]1\C(=C/OC)C(=O)OC	CHLE_HORSE+5	BCHE	Cholinesterase	3.487e-07	1
105	dihydrocorynantheine	CC[C@H]1CN2CCc3c([nH]c4ccccc34)[C@@H]2C[C@@H]1\C(=C/OC)C(=O)OC	OPRK_CAVPO+5	OPRK1	Kappa-type opioid receptor	6.013e-05	1
105	dihydrocorynantheine	CC[C@H]1CN2CCc3c([nH]c4ccccc34)[C@@H]2C[C@@H]1\C(=C/OC)C(=O)OC	OPRM_CAVPO+5	OPRM1	Mu-type opioid receptor	6.539e-05	1
105	dihydrocorynantheine	CC[C@H]1CN2CCc3c([nH]c4ccccc34)[C@@H]2C[C@@H]1\C(=C/OC)C(=O)OC	OPRD_HUMAN+5	OPRD1	Delta-type opioid receptor	0.003051	1
105	dihydrocorynantheine	CC[C@H]1CN2CCc3c([nH]c4ccccc34)[C@@H]2C[C@@H]1\C(=C/OC)C(=O)OC	CHLE_HUMAN+5	BCHE	Cholinesterase	0.07682	1
105	dihydrocorynantheine	CC[C@H]1CN2CCc3c([nH]c4ccccc34)[C@@H]2C[C@@H]1\C(=C/OC)C(=O)OC	TRPM8_MOUSE+5	Trpm8	Transient receptor potential cation channel subfamily M member 8	1.381e-56	0.47
105	dihydrocorynantheine	CC[C@H]1CN2CCc3c([nH]c4ccccc34)[C@@H]2C[C@@H]1\C(=C/OC)C(=O)OC	ADA2A_PIG+5	ADRA2A	Alpha-2A adrenergic receptor	3.421e-36	0.54
105	dihydrocorynantheine	CC[C@H]1CN2CCc3c([nH]c4ccccc34)[C@@H]2C[C@@H]1\C(=C/OC)C(=O)OC	PDE5A_BOVIN+5	PDE5A	cGMP-specific 3',5'-cyclic phosphodiesterase	1.01e-30	0.33
105	dihydrocorynantheine	CC[C@H]1CN2CCc3c([nH]c4ccccc34)[C@@H]2C[C@@H]1\C(=C/OC)C(=O)OC	VMAT2_BOVIN+5	SLC18A2	Synaptic vesicular amine transporter	5.499e-23	0.39
105	dihydrocorynantheine	CC[C@H]1CN2CCc3c([nH]c4ccccc34)[C@@H]2C[C@@H]1\C(=C/OC)C(=O)OC	GPVI_HUMAN+5	GP6	Platelet glycoprotein VI	9.406e-21	0.3
105	dihydrocorynantheine	CC[C@H]1CN2CCc3c([nH]c4ccccc34)[C@@H]2C[C@@H]1\C(=C/OC)C(=O)OC	KIF11_HUMAN+5	KIF11	Kinesin-like protein KIF11	3.109e-15	0.36
105	dihydrocorynantheine	CC[C@H]1CN2CCc3c([nH]c4ccccc34)[C@@H]2C[C@@H]1\C(=C/OC)C(=O)OC	CAC1C_RAT+5	Cacna1c	Voltage-dependent L-type calcium channel subunit alpha-1C	6.029e-14	0.54
105	dihydrocorynantheine	CC[C@H]1CN2CCc3c([nH]c4ccccc34)[C@@H]2C[C@@H]1\C(=C/OC)C(=O)OC	ADA2C_HUMAN+5	ADRA2C	Alpha-2C adrenergic receptor	8.406e-12	0.54
105	dihydrocorynantheine	CC[C@H]1CN2CCc3c([nH]c4ccccc34)[C@@H]2C[C@@H]1\C(=C/OC)C(=O)OC	PDE5A_HUMAN+5	PDE5A	cGMP-specific 3',5'-cyclic phosphodiesterase	3.541e-11	0.33
105	dihydrocorynantheine	CC[C@H]1CN2CCc3c([nH]c4ccccc34)[C@@H]2C[C@@H]1\C(=C/OC)C(=O)OC	RBBP9_HUMAN+5	RBBP9	Putative hydrolase RBBP9	2.161e-10	0.29
105	dihydrocorynantheine	CC[C@H]1CN2CCc3c([nH]c4ccccc34)[C@@H]2C[C@@H]1\C(=C/OC)C(=O)OC	5HT5A_MOUSE+5	Htr5a	5-hydroxytryptamine receptor 5A	2.582e-10	0.33
105	dihydrocorynantheine	CC[C@H]1CN2CCc3c([nH]c4ccccc34)[C@@H]2C[C@@H]1\C(=C/OC)C(=O)OC	ADA2A_BOVIN+5	ADRA2A	Alpha-2A adrenergic receptor	2.303e-09	0.54
105	dihydrocorynantheine	CC[C@H]1CN2CCc3c([nH]c4ccccc34)[C@@H]2C[C@@H]1\C(=C/OC)C(=O)OC	SC5A5_RAT+5	Slc5a5	Sodium/iodide cotransporter	1.02e-08	0.32
105	dihydrocorynantheine	CC[C@H]1CN2CCc3c([nH]c4ccccc34)[C@@H]2C[C@@H]1\C(=C/OC)C(=O)OC	FABI_ECOLI+5	fabI	Enoyl-[acyl-carrier-protein] reductase [NADH] FabI	4.908e-08	0.33
105	dihydrocorynantheine	CC[C@H]1CN2CCc3c([nH]c4ccccc34)[C@@H]2C[C@@H]1\C(=C/OC)C(=O)OC	VMAT2_RAT+5	Slc18a2	Synaptic vesicular amine transporter	1.084e-07	0.28
105	dihydrocorynantheine	CC[C@H]1CN2CCc3c([nH]c4ccccc34)[C@@H]2C[C@@H]1\C(=C/OC)C(=O)OC	E1BN64_BOVIN+5	PDE3B	Phosphodiesterase	1.192e-07	0.29
105	dihydrocorynantheine	CC[C@H]1CN2CCc3c([nH]c4ccccc34)[C@@H]2C[C@@H]1\C(=C/OC)C(=O)OC	HRH1_CAVPO+5	HRH1	Histamine H1 receptor	1.258e-07	0.36
105	dihydrocorynantheine	CC[C@H]1CN2CCc3c([nH]c4ccccc34)[C@@H]2C[C@@H]1\C(=C/OC)C(=O)OC	RB_HUMAN+5	RB1	Retinoblastoma-associated protein	1.562e-07	0.29
105	dihydrocorynantheine	CC[C@H]1CN2CCc3c([nH]c4ccccc34)[C@@H]2C[C@@H]1\C(=C/OC)C(=O)OC	NR0B1_HUMAN+5	NR0B1	Nuclear receptor subfamily 0 group B member 1	4.626e-07	0.3
105	dihydrocorynantheine	CC[C@H]1CN2CCc3c([nH]c4ccccc34)[C@@H]2C[C@@H]1\C(=C/OC)C(=O)OC	KLK7_HUMAN+5	KLK7	Kallikrein-7	1.446e-06	0.37
105	dihydrocorynantheine	CC[C@H]1CN2CCc3c([nH]c4ccccc34)[C@@H]2C[C@@H]1\C(=C/OC)C(=O)OC	DEF_MYCTU+5	def	Peptide deformylase	1.601e-06	0.3
105	dihydrocorynantheine	CC[C@H]1CN2CCc3c([nH]c4ccccc34)[C@@H]2C[C@@H]1\C(=C/OC)C(=O)OC	ADA1A_BOVIN+5	ADRA1A	Alpha-1A adrenergic receptor	1.766e-06	0.54
105	dihydrocorynantheine	CC[C@H]1CN2CCc3c([nH]c4ccccc34)[C@@H]2C[C@@H]1\C(=C/OC)C(=O)OC	ADA2B_HUMAN+5	ADRA2B	Alpha-2B adrenergic receptor	1.793e-06	0.54
105	dihydrocorynantheine	CC[C@H]1CN2CCc3c([nH]c4ccccc34)[C@@H]2C[C@@H]1\C(=C/OC)C(=O)OC	ACHP_LYMST+5		Acetylcholine-binding protein	2.176e-06	0.41
105	dihydrocorynantheine	CC[C@H]1CN2CCc3c([nH]c4ccccc34)[C@@H]2C[C@@H]1\C(=C/OC)C(=O)OC	DRD1_HUMAN+5	DRD1	D(1A) dopamine receptor	2.454e-06	0.4
105	dihydrocorynantheine	CC[C@H]1CN2CCc3c([nH]c4ccccc34)[C@@H]2C[C@@H]1\C(=C/OC)C(=O)OC	STAT3_HUMAN+5	STAT3	Signal transducer and activator of transcription 3	7.623e-06	0.35
105	dihydrocorynantheine	CC[C@H]1CN2CCc3c([nH]c4ccccc34)[C@@H]2C[C@@H]1\C(=C/OC)C(=O)OC	ADA2A_RAT+5	Adra2a	Alpha-2A adrenergic receptor	9.957e-06	0.49
106	corynantheine	CO\C=C(/[C@H]1C[C@@H]2N(CCc3c2[nH]c2ccccc32)C[C@@H]1C=C)C(=O)OC	TRPM8_MOUSE+5	Trpm8	Transient receptor potential cation channel subfamily M member 8	1.133e-48	0.4
106	corynantheine	CO\C=C(/[C@H]1C[C@@H]2N(CCc3c2[nH]c2ccccc32)C[C@@H]1C=C)C(=O)OC	ADA2A_PIG+5	ADRA2A	Alpha-2A adrenergic receptor	3.421e-36	0.54
106	corynantheine	CO\C=C(/[C@H]1C[C@@H]2N(CCc3c2[nH]c2ccccc32)C[C@@H]1C=C)C(=O)OC	VMAT2_BOVIN+5	SLC18A2	Synaptic vesicular amine transporter	5.499e-23	0.39
106	corynantheine	CO\C=C(/[C@H]1C[C@@H]2N(CCc3c2[nH]c2ccccc32)C[C@@H]1C=C)C(=O)OC	GPVI_HUMAN+5	GP6	Platelet glycoprotein VI	8.442e-22	0.32
106	corynantheine	CO\C=C(/[C@H]1C[C@@H]2N(CCc3c2[nH]c2ccccc32)C[C@@H]1C=C)C(=O)OC	PDE5A_BOVIN+5	PDE5A	cGMP-specific 3',5'-cyclic phosphodiesterase	8.882e-16	0.3
106	corynantheine	CO\C=C(/[C@H]1C[C@@H]2N(CCc3c2[nH]c2ccccc32)C[C@@H]1C=C)C(=O)OC	CAC1C_RAT+5	Cacna1c	Voltage-dependent L-type calcium channel subunit alpha-1C	9.126e-14	0.54
106	corynantheine	CO\C=C(/[C@H]1C[C@@H]2N(CCc3c2[nH]c2ccccc32)C[C@@H]1C=C)C(=O)OC	ADA2C_HUMAN+5	ADRA2C	Alpha-2C adrenergic receptor	4.204e-11	0.54
106	corynantheine	CO\C=C(/[C@H]1C[C@@H]2N(CCc3c2[nH]c2ccccc32)C[C@@H]1C=C)C(=O)OC	OPRK_CAVPO+5	OPRK1	Kappa-type opioid receptor	3.242e-10	0.75
106	corynantheine	CO\C=C(/[C@H]1C[C@@H]2N(CCc3c2[nH]c2ccccc32)C[C@@H]1C=C)C(=O)OC	ADA2A_BOVIN+5	ADRA2A	Alpha-2A adrenergic receptor	1.46e-09	0.54
106	corynantheine	CO\C=C(/[C@H]1C[C@@H]2N(CCc3c2[nH]c2ccccc32)C[C@@H]1C=C)C(=O)OC	KIF11_HUMAN+5	KIF11	Kinesin-like protein KIF11	7.157e-08	0.34
106	corynantheine	CO\C=C(/[C@H]1C[C@@H]2N(CCc3c2[nH]c2ccccc32)C[C@@H]1C=C)C(=O)OC	OPRD_RAT+5	Oprd1	Delta-type opioid receptor	1.071e-07	0.34
106	corynantheine	CO\C=C(/[C@H]1C[C@@H]2N(CCc3c2[nH]c2ccccc32)C[C@@H]1C=C)C(=O)OC	HRH1_CAVPO+5	HRH1	Histamine H1 receptor	1.173e-07	0.36
106	corynantheine	CO\C=C(/[C@H]1C[C@@H]2N(CCc3c2[nH]c2ccccc32)C[C@@H]1C=C)C(=O)OC	E1BN64_BOVIN+5	PDE3B	Phosphodiesterase	1.192e-07	0.29
106	corynantheine	CO\C=C(/[C@H]1C[C@@H]2N(CCc3c2[nH]c2ccccc32)C[C@@H]1C=C)C(=O)OC	RB_HUMAN+5	RB1	Retinoblastoma-associated protein	1.562e-07	0.29
106	corynantheine	CO\C=C(/[C@H]1C[C@@H]2N(CCc3c2[nH]c2ccccc32)C[C@@H]1C=C)C(=O)OC	OPRM_CAVPO+5	OPRM1	Mu-type opioid receptor	2.8e-07	0.75
106	corynantheine	CO\C=C(/[C@H]1C[C@@H]2N(CCc3c2[nH]c2ccccc32)C[C@@H]1C=C)C(=O)OC	NR0B1_HUMAN+5	NR0B1	Nuclear receptor subfamily 0 group B member 1	4.626e-07	0.3
106	corynantheine	CO\C=C(/[C@H]1C[C@@H]2N(CCc3c2[nH]c2ccccc32)C[C@@H]1C=C)C(=O)OC	ACHP_LYMST+5		Acetylcholine-binding protein	6.322e-07	0.44
106	corynantheine	CO\C=C(/[C@H]1C[C@@H]2N(CCc3c2[nH]c2ccccc32)C[C@@H]1C=C)C(=O)OC	ADA1A_BOVIN+5	ADRA1A	Alpha-1A adrenergic receptor	1.293e-06	0.54
106	corynantheine	CO\C=C(/[C@H]1C[C@@H]2N(CCc3c2[nH]c2ccccc32)C[C@@H]1C=C)C(=O)OC	ADA2B_HUMAN+5	ADRA2B	Alpha-2B adrenergic receptor	1.933e-06	0.54
106	corynantheine	CO\C=C(/[C@H]1C[C@@H]2N(CCc3c2[nH]c2ccccc32)C[C@@H]1C=C)C(=O)OC	PDE5A_HUMAN+5	PDE5A	cGMP-specific 3',5'-cyclic phosphodiesterase	1.956e-06	0.33
106	corynantheine	CO\C=C(/[C@H]1C[C@@H]2N(CCc3c2[nH]c2ccccc32)C[C@@H]1C=C)C(=O)OC	OPRD_HUMAN+5	OPRD1	Delta-type opioid receptor	2.511e-06	0.75
106	corynantheine	CO\C=C(/[C@H]1C[C@@H]2N(CCc3c2[nH]c2ccccc32)C[C@@H]1C=C)C(=O)OC	KLK7_HUMAN+5	KLK7	Kallikrein-7	3.465e-06	0.35
106	corynantheine	CO\C=C(/[C@H]1C[C@@H]2N(CCc3c2[nH]c2ccccc32)C[C@@H]1C=C)C(=O)OC	STAT3_HUMAN+5	STAT3	Signal transducer and activator of transcription 3	9.131e-06	0.33
106	corynantheine	CO\C=C(/[C@H]1C[C@@H]2N(CCc3c2[nH]c2ccccc32)C[C@@H]1C=C)C(=O)OC	ADA2A_RAT+5	Adra2a	Alpha-2A adrenergic receptor	9.957e-06	0.49
107	epi-allo-corynantheine	CO\C=C(/[C@H]1C[C@H]2N(CCc3c2[nH]c2ccccc32)C[C@H]1C=C)C(=O)OC	TRPM8_MOUSE+5	Trpm8	Transient receptor potential cation channel subfamily M member 8	1.133e-48	0.4
107	epi-allo-corynantheine	CO\C=C(/[C@H]1C[C@H]2N(CCc3c2[nH]c2ccccc32)C[C@H]1C=C)C(=O)OC	ADA2A_PIG+5	ADRA2A	Alpha-2A adrenergic receptor	3.421e-36	0.54
107	epi-allo-corynantheine	CO\C=C(/[C@H]1C[C@H]2N(CCc3c2[nH]c2ccccc32)C[C@H]1C=C)C(=O)OC	VMAT2_BOVIN+5	SLC18A2	Synaptic vesicular amine transporter	5.499e-23	0.39
107	epi-allo-corynantheine	CO\C=C(/[C@H]1C[C@H]2N(CCc3c2[nH]c2ccccc32)C[C@H]1C=C)C(=O)OC	GPVI_HUMAN+5	GP6	Platelet glycoprotein VI	8.442e-22	0.32
107	epi-allo-corynantheine	CO\C=C(/[C@H]1C[C@H]2N(CCc3c2[nH]c2ccccc32)C[C@H]1C=C)C(=O)OC	PDE5A_BOVIN+5	PDE5A	cGMP-specific 3',5'-cyclic phosphodiesterase	8.882e-16	0.3
107	epi-allo-corynantheine	CO\C=C(/[C@H]1C[C@H]2N(CCc3c2[nH]c2ccccc32)C[C@H]1C=C)C(=O)OC	CAC1C_RAT+5	Cacna1c	Voltage-dependent L-type calcium channel subunit alpha-1C	9.126e-14	0.54
107	epi-allo-corynantheine	CO\C=C(/[C@H]1C[C@H]2N(CCc3c2[nH]c2ccccc32)C[C@H]1C=C)C(=O)OC	ADA2C_HUMAN+5	ADRA2C	Alpha-2C adrenergic receptor	4.204e-11	0.54
107	epi-allo-corynantheine	CO\C=C(/[C@H]1C[C@H]2N(CCc3c2[nH]c2ccccc32)C[C@H]1C=C)C(=O)OC	OPRK_CAVPO+5	OPRK1	Kappa-type opioid receptor	3.242e-10	0.75
107	epi-allo-corynantheine	CO\C=C(/[C@H]1C[C@H]2N(CCc3c2[nH]c2ccccc32)C[C@H]1C=C)C(=O)OC	ADA2A_BOVIN+5	ADRA2A	Alpha-2A adrenergic receptor	1.46e-09	0.54
107	epi-allo-corynantheine	CO\C=C(/[C@H]1C[C@H]2N(CCc3c2[nH]c2ccccc32)C[C@H]1C=C)C(=O)OC	KIF11_HUMAN+5	KIF11	Kinesin-like protein KIF11	7.157e-08	0.34
107	epi-allo-corynantheine	CO\C=C(/[C@H]1C[C@H]2N(CCc3c2[nH]c2ccccc32)C[C@H]1C=C)C(=O)OC	OPRD_RAT+5	Oprd1	Delta-type opioid receptor	1.071e-07	0.34
107	epi-allo-corynantheine	CO\C=C(/[C@H]1C[C@H]2N(CCc3c2[nH]c2ccccc32)C[C@H]1C=C)C(=O)OC	HRH1_CAVPO+5	HRH1	Histamine H1 receptor	1.173e-07	0.36
107	epi-allo-corynantheine	CO\C=C(/[C@H]1C[C@H]2N(CCc3c2[nH]c2ccccc32)C[C@H]1C=C)C(=O)OC	E1BN64_BOVIN+5	PDE3B	Phosphodiesterase	1.192e-07	0.29
107	epi-allo-corynantheine	CO\C=C(/[C@H]1C[C@H]2N(CCc3c2[nH]c2ccccc32)C[C@H]1C=C)C(=O)OC	RB_HUMAN+5	RB1	Retinoblastoma-associated protein	1.562e-07	0.29
107	epi-allo-corynantheine	CO\C=C(/[C@H]1C[C@H]2N(CCc3c2[nH]c2ccccc32)C[C@H]1C=C)C(=O)OC	OPRM_CAVPO+5	OPRM1	Mu-type opioid receptor	2.8e-07	0.75
107	epi-allo-corynantheine	CO\C=C(/[C@H]1C[C@H]2N(CCc3c2[nH]c2ccccc32)C[C@H]1C=C)C(=O)OC	NR0B1_HUMAN+5	NR0B1	Nuclear receptor subfamily 0 group B member 1	4.626e-07	0.3
107	epi-allo-corynantheine	CO\C=C(/[C@H]1C[C@H]2N(CCc3c2[nH]c2ccccc32)C[C@H]1C=C)C(=O)OC	ACHP_LYMST+5		Acetylcholine-binding protein	6.322e-07	0.44
107	epi-allo-corynantheine	CO\C=C(/[C@H]1C[C@H]2N(CCc3c2[nH]c2ccccc32)C[C@H]1C=C)C(=O)OC	ADA1A_BOVIN+5	ADRA1A	Alpha-1A adrenergic receptor	1.293e-06	0.54
107	epi-allo-corynantheine	CO\C=C(/[C@H]1C[C@H]2N(CCc3c2[nH]c2ccccc32)C[C@H]1C=C)C(=O)OC	ADA2B_HUMAN+5	ADRA2B	Alpha-2B adrenergic receptor	1.933e-06	0.54
107	epi-allo-corynantheine	CO\C=C(/[C@H]1C[C@H]2N(CCc3c2[nH]c2ccccc32)C[C@H]1C=C)C(=O)OC	PDE5A_HUMAN+5	PDE5A	cGMP-specific 3',5'-cyclic phosphodiesterase	1.956e-06	0.33
107	epi-allo-corynantheine	CO\C=C(/[C@H]1C[C@H]2N(CCc3c2[nH]c2ccccc32)C[C@H]1C=C)C(=O)OC	OPRD_HUMAN+5	OPRD1	Delta-type opioid receptor	2.511e-06	0.75
107	epi-allo-corynantheine	CO\C=C(/[C@H]1C[C@H]2N(CCc3c2[nH]c2ccccc32)C[C@H]1C=C)C(=O)OC	KLK7_HUMAN+5	KLK7	Kallikrein-7	3.465e-06	0.35
107	epi-allo-corynantheine	CO\C=C(/[C@H]1C[C@H]2N(CCc3c2[nH]c2ccccc32)C[C@H]1C=C)C(=O)OC	STAT3_HUMAN+5	STAT3	Signal transducer and activator of transcription 3	9.131e-06	0.33
107	epi-allo-corynantheine	CO\C=C(/[C@H]1C[C@H]2N(CCc3c2[nH]c2ccccc32)C[C@H]1C=C)C(=O)OC	ADA2A_RAT+5	Adra2a	Alpha-2A adrenergic receptor	9.957e-06	0.49
108	hirsutine	CC[C@H]1CN2CCc3c([nH]c4ccccc34)[C@H]2C[C@@H]1\C(=C/OC)C(=O)OC	CHLE_HORSE+5	BCHE	Cholinesterase	3.487e-07	1
108	hirsutine	CC[C@H]1CN2CCc3c([nH]c4ccccc34)[C@H]2C[C@@H]1\C(=C/OC)C(=O)OC	OPRK_CAVPO+5	OPRK1	Kappa-type opioid receptor	6.013e-05	1
108	hirsutine	CC[C@H]1CN2CCc3c([nH]c4ccccc34)[C@H]2C[C@@H]1\C(=C/OC)C(=O)OC	OPRM_CAVPO+5	OPRM1	Mu-type opioid receptor	6.539e-05	1
108	hirsutine	CC[C@H]1CN2CCc3c([nH]c4ccccc34)[C@H]2C[C@@H]1\C(=C/OC)C(=O)OC	OPRD_HUMAN+5	OPRD1	Delta-type opioid receptor	0.003051	1
108	hirsutine	CC[C@H]1CN2CCc3c([nH]c4ccccc34)[C@H]2C[C@@H]1\C(=C/OC)C(=O)OC	CHLE_HUMAN+5	BCHE	Cholinesterase	0.07682	1
108	hirsutine	CC[C@H]1CN2CCc3c([nH]c4ccccc34)[C@H]2C[C@@H]1\C(=C/OC)C(=O)OC	TRPM8_MOUSE+5	Trpm8	Transient receptor potential cation channel subfamily M member 8	1.381e-56	0.47
108	hirsutine	CC[C@H]1CN2CCc3c([nH]c4ccccc34)[C@H]2C[C@@H]1\C(=C/OC)C(=O)OC	ADA2A_PIG+5	ADRA2A	Alpha-2A adrenergic receptor	3.421e-36	0.54
108	hirsutine	CC[C@H]1CN2CCc3c([nH]c4ccccc34)[C@H]2C[C@@H]1\C(=C/OC)C(=O)OC	PDE5A_BOVIN+5	PDE5A	cGMP-specific 3',5'-cyclic phosphodiesterase	1.01e-30	0.33
108	hirsutine	CC[C@H]1CN2CCc3c([nH]c4ccccc34)[C@H]2C[C@@H]1\C(=C/OC)C(=O)OC	VMAT2_BOVIN+5	SLC18A2	Synaptic vesicular amine transporter	5.499e-23	0.39
108	hirsutine	CC[C@H]1CN2CCc3c([nH]c4ccccc34)[C@H]2C[C@@H]1\C(=C/OC)C(=O)OC	GPVI_HUMAN+5	GP6	Platelet glycoprotein VI	9.406e-21	0.3
108	hirsutine	CC[C@H]1CN2CCc3c([nH]c4ccccc34)[C@H]2C[C@@H]1\C(=C/OC)C(=O)OC	KIF11_HUMAN+5	KIF11	Kinesin-like protein KIF11	3.109e-15	0.36
108	hirsutine	CC[C@H]1CN2CCc3c([nH]c4ccccc34)[C@H]2C[C@@H]1\C(=C/OC)C(=O)OC	CAC1C_RAT+5	Cacna1c	Voltage-dependent L-type calcium channel subunit alpha-1C	6.029e-14	0.54
108	hirsutine	CC[C@H]1CN2CCc3c([nH]c4ccccc34)[C@H]2C[C@@H]1\C(=C/OC)C(=O)OC	ADA2C_HUMAN+5	ADRA2C	Alpha-2C adrenergic receptor	8.406e-12	0.54
108	hirsutine	CC[C@H]1CN2CCc3c([nH]c4ccccc34)[C@H]2C[C@@H]1\C(=C/OC)C(=O)OC	PDE5A_HUMAN+5	PDE5A	cGMP-specific 3',5'-cyclic phosphodiesterase	3.541e-11	0.33
108	hirsutine	CC[C@H]1CN2CCc3c([nH]c4ccccc34)[C@H]2C[C@@H]1\C(=C/OC)C(=O)OC	RBBP9_HUMAN+5	RBBP9	Putative hydrolase RBBP9	2.161e-10	0.29
108	hirsutine	CC[C@H]1CN2CCc3c([nH]c4ccccc34)[C@H]2C[C@@H]1\C(=C/OC)C(=O)OC	5HT5A_MOUSE+5	Htr5a	5-hydroxytryptamine receptor 5A	2.582e-10	0.33
108	hirsutine	CC[C@H]1CN2CCc3c([nH]c4ccccc34)[C@H]2C[C@@H]1\C(=C/OC)C(=O)OC	ADA2A_BOVIN+5	ADRA2A	Alpha-2A adrenergic receptor	2.303e-09	0.54
108	hirsutine	CC[C@H]1CN2CCc3c([nH]c4ccccc34)[C@H]2C[C@@H]1\C(=C/OC)C(=O)OC	SC5A5_RAT+5	Slc5a5	Sodium/iodide cotransporter	1.02e-08	0.32
108	hirsutine	CC[C@H]1CN2CCc3c([nH]c4ccccc34)[C@H]2C[C@@H]1\C(=C/OC)C(=O)OC	FABI_ECOLI+5	fabI	Enoyl-[acyl-carrier-protein] reductase [NADH] FabI	4.908e-08	0.33
108	hirsutine	CC[C@H]1CN2CCc3c([nH]c4ccccc34)[C@H]2C[C@@H]1\C(=C/OC)C(=O)OC	VMAT2_RAT+5	Slc18a2	Synaptic vesicular amine transporter	1.084e-07	0.28
108	hirsutine	CC[C@H]1CN2CCc3c([nH]c4ccccc34)[C@H]2C[C@@H]1\C(=C/OC)C(=O)OC	E1BN64_BOVIN+5	PDE3B	Phosphodiesterase	1.192e-07	0.29
108	hirsutine	CC[C@H]1CN2CCc3c([nH]c4ccccc34)[C@H]2C[C@@H]1\C(=C/OC)C(=O)OC	HRH1_CAVPO+5	HRH1	Histamine H1 receptor	1.258e-07	0.36
108	hirsutine	CC[C@H]1CN2CCc3c([nH]c4ccccc34)[C@H]2C[C@@H]1\C(=C/OC)C(=O)OC	RB_HUMAN+5	RB1	Retinoblastoma-associated protein	1.562e-07	0.29
108	hirsutine	CC[C@H]1CN2CCc3c([nH]c4ccccc34)[C@H]2C[C@@H]1\C(=C/OC)C(=O)OC	NR0B1_HUMAN+5	NR0B1	Nuclear receptor subfamily 0 group B member 1	4.626e-07	0.3
108	hirsutine	CC[C@H]1CN2CCc3c([nH]c4ccccc34)[C@H]2C[C@@H]1\C(=C/OC)C(=O)OC	KLK7_HUMAN+5	KLK7	Kallikrein-7	1.446e-06	0.37
108	hirsutine	CC[C@H]1CN2CCc3c([nH]c4ccccc34)[C@H]2C[C@@H]1\C(=C/OC)C(=O)OC	DEF_MYCTU+5	def	Peptide deformylase	1.601e-06	0.3
108	hirsutine	CC[C@H]1CN2CCc3c([nH]c4ccccc34)[C@H]2C[C@@H]1\C(=C/OC)C(=O)OC	ADA1A_BOVIN+5	ADRA1A	Alpha-1A adrenergic receptor	1.766e-06	0.54
108	hirsutine	CC[C@H]1CN2CCc3c([nH]c4ccccc34)[C@H]2C[C@@H]1\C(=C/OC)C(=O)OC	ADA2B_HUMAN+5	ADRA2B	Alpha-2B adrenergic receptor	1.793e-06	0.54
108	hirsutine	CC[C@H]1CN2CCc3c([nH]c4ccccc34)[C@H]2C[C@@H]1\C(=C/OC)C(=O)OC	ACHP_LYMST+5		Acetylcholine-binding protein	2.176e-06	0.41
108	hirsutine	CC[C@H]1CN2CCc3c([nH]c4ccccc34)[C@H]2C[C@@H]1\C(=C/OC)C(=O)OC	DRD1_HUMAN+5	DRD1	D(1A) dopamine receptor	2.454e-06	0.4
108	hirsutine	CC[C@H]1CN2CCc3c([nH]c4ccccc34)[C@H]2C[C@@H]1\C(=C/OC)C(=O)OC	STAT3_HUMAN+5	STAT3	Signal transducer and activator of transcription 3	7.623e-06	0.35
108	hirsutine	CC[C@H]1CN2CCc3c([nH]c4ccccc34)[C@H]2C[C@@H]1\C(=C/OC)C(=O)OC	ADA2A_RAT+5	Adra2a	Alpha-2A adrenergic receptor	9.957e-06	0.49
109	hirsuteine	CO\C=C(/[C@H]1C[C@H]2N(CCc3c2[nH]c2ccccc32)C[C@@H]1C=C)C(=O)OC	TRPM8_MOUSE+5	Trpm8	Transient receptor potential cation channel subfamily M member 8	1.133e-48	0.4
109	hirsuteine	CO\C=C(/[C@H]1C[C@H]2N(CCc3c2[nH]c2ccccc32)C[C@@H]1C=C)C(=O)OC	ADA2A_PIG+5	ADRA2A	Alpha-2A adrenergic receptor	3.421e-36	0.54
109	hirsuteine	CO\C=C(/[C@H]1C[C@H]2N(CCc3c2[nH]c2ccccc32)C[C@@H]1C=C)C(=O)OC	VMAT2_BOVIN+5	SLC18A2	Synaptic vesicular amine transporter	5.499e-23	0.39
109	hirsuteine	CO\C=C(/[C@H]1C[C@H]2N(CCc3c2[nH]c2ccccc32)C[C@@H]1C=C)C(=O)OC	GPVI_HUMAN+5	GP6	Platelet glycoprotein VI	8.442e-22	0.32
109	hirsuteine	CO\C=C(/[C@H]1C[C@H]2N(CCc3c2[nH]c2ccccc32)C[C@@H]1C=C)C(=O)OC	PDE5A_BOVIN+5	PDE5A	cGMP-specific 3',5'-cyclic phosphodiesterase	8.882e-16	0.3
109	hirsuteine	CO\C=C(/[C@H]1C[C@H]2N(CCc3c2[nH]c2ccccc32)C[C@@H]1C=C)C(=O)OC	CAC1C_RAT+5	Cacna1c	Voltage-dependent L-type calcium channel subunit alpha-1C	9.126e-14	0.54
109	hirsuteine	CO\C=C(/[C@H]1C[C@H]2N(CCc3c2[nH]c2ccccc32)C[C@@H]1C=C)C(=O)OC	ADA2C_HUMAN+5	ADRA2C	Alpha-2C adrenergic receptor	4.204e-11	0.54
109	hirsuteine	CO\C=C(/[C@H]1C[C@H]2N(CCc3c2[nH]c2ccccc32)C[C@@H]1C=C)C(=O)OC	OPRK_CAVPO+5	OPRK1	Kappa-type opioid receptor	3.242e-10	0.75
109	hirsuteine	CO\C=C(/[C@H]1C[C@H]2N(CCc3c2[nH]c2ccccc32)C[C@@H]1C=C)C(=O)OC	ADA2A_BOVIN+5	ADRA2A	Alpha-2A adrenergic receptor	1.46e-09	0.54
109	hirsuteine	CO\C=C(/[C@H]1C[C@H]2N(CCc3c2[nH]c2ccccc32)C[C@@H]1C=C)C(=O)OC	KIF11_HUMAN+5	KIF11	Kinesin-like protein KIF11	7.157e-08	0.34
109	hirsuteine	CO\C=C(/[C@H]1C[C@H]2N(CCc3c2[nH]c2ccccc32)C[C@@H]1C=C)C(=O)OC	OPRD_RAT+5	Oprd1	Delta-type opioid receptor	1.071e-07	0.34
109	hirsuteine	CO\C=C(/[C@H]1C[C@H]2N(CCc3c2[nH]c2ccccc32)C[C@@H]1C=C)C(=O)OC	HRH1_CAVPO+5	HRH1	Histamine H1 receptor	1.173e-07	0.36
109	hirsuteine	CO\C=C(/[C@H]1C[C@H]2N(CCc3c2[nH]c2ccccc32)C[C@@H]1C=C)C(=O)OC	E1BN64_BOVIN+5	PDE3B	Phosphodiesterase	1.192e-07	0.29
109	hirsuteine	CO\C=C(/[C@H]1C[C@H]2N(CCc3c2[nH]c2ccccc32)C[C@@H]1C=C)C(=O)OC	RB_HUMAN+5	RB1	Retinoblastoma-associated protein	1.562e-07	0.29
109	hirsuteine	CO\C=C(/[C@H]1C[C@H]2N(CCc3c2[nH]c2ccccc32)C[C@@H]1C=C)C(=O)OC	OPRM_CAVPO+5	OPRM1	Mu-type opioid receptor	2.8e-07	0.75
109	hirsuteine	CO\C=C(/[C@H]1C[C@H]2N(CCc3c2[nH]c2ccccc32)C[C@@H]1C=C)C(=O)OC	NR0B1_HUMAN+5	NR0B1	Nuclear receptor subfamily 0 group B member 1	4.626e-07	0.3
109	hirsuteine	CO\C=C(/[C@H]1C[C@H]2N(CCc3c2[nH]c2ccccc32)C[C@@H]1C=C)C(=O)OC	ACHP_LYMST+5		Acetylcholine-binding protein	6.322e-07	0.44
109	hirsuteine	CO\C=C(/[C@H]1C[C@H]2N(CCc3c2[nH]c2ccccc32)C[C@@H]1C=C)C(=O)OC	ADA1A_BOVIN+5	ADRA1A	Alpha-1A adrenergic receptor	1.293e-06	0.54
109	hirsuteine	CO\C=C(/[C@H]1C[C@H]2N(CCc3c2[nH]c2ccccc32)C[C@@H]1C=C)C(=O)OC	ADA2B_HUMAN+5	ADRA2B	Alpha-2B adrenergic receptor	1.933e-06	0.54
109	hirsuteine	CO\C=C(/[C@H]1C[C@H]2N(CCc3c2[nH]c2ccccc32)C[C@@H]1C=C)C(=O)OC	PDE5A_HUMAN+5	PDE5A	cGMP-specific 3',5'-cyclic phosphodiesterase	1.956e-06	0.33
109	hirsuteine	CO\C=C(/[C@H]1C[C@H]2N(CCc3c2[nH]c2ccccc32)C[C@@H]1C=C)C(=O)OC	OPRD_HUMAN+5	OPRD1	Delta-type opioid receptor	2.511e-06	0.75
109	hirsuteine	CO\C=C(/[C@H]1C[C@H]2N(CCc3c2[nH]c2ccccc32)C[C@@H]1C=C)C(=O)OC	KLK7_HUMAN+5	KLK7	Kallikrein-7	3.465e-06	0.35
109	hirsuteine	CO\C=C(/[C@H]1C[C@H]2N(CCc3c2[nH]c2ccccc32)C[C@@H]1C=C)C(=O)OC	STAT3_HUMAN+5	STAT3	Signal transducer and activator of transcription 3	9.131e-06	0.33
109	hirsuteine	CO\C=C(/[C@H]1C[C@H]2N(CCc3c2[nH]c2ccccc32)C[C@@H]1C=C)C(=O)OC	ADA2A_RAT+5	Adra2a	Alpha-2A adrenergic receptor	9.957e-06	0.49
110	isovallesiachotamine	COC(=O)C1=CN2CCc3c([nH]c4ccccc34)[C@@H]2C[C@@H]1\C(=C\C)C=O	TRPM8_MOUSE+5	Trpm8	Transient receptor potential cation channel subfamily M member 8	1.454e-34	0.35
110	isovallesiachotamine	COC(=O)C1=CN2CCc3c([nH]c4ccccc34)[C@@H]2C[C@@H]1\C(=C\C)C=O	ADA2A_PIG+5	ADRA2A	Alpha-2A adrenergic receptor	2.067e-29	0.43
110	isovallesiachotamine	COC(=O)C1=CN2CCc3c([nH]c4ccccc34)[C@@H]2C[C@@H]1\C(=C\C)C=O	VMAT2_BOVIN+5	SLC18A2	Synaptic vesicular amine transporter	6.905e-21	0.34
110	isovallesiachotamine	COC(=O)C1=CN2CCc3c([nH]c4ccccc34)[C@@H]2C[C@@H]1\C(=C\C)C=O	GPVI_HUMAN+5	GP6	Platelet glycoprotein VI	2.189e-19	0.28
110	isovallesiachotamine	COC(=O)C1=CN2CCc3c([nH]c4ccccc34)[C@@H]2C[C@@H]1\C(=C\C)C=O	CAC1C_RAT+5	Cacna1c	Voltage-dependent L-type calcium channel subunit alpha-1C	5.258e-12	0.49
110	isovallesiachotamine	COC(=O)C1=CN2CCc3c([nH]c4ccccc34)[C@@H]2C[C@@H]1\C(=C\C)C=O	PDE5A_BOVIN+5	PDE5A	cGMP-specific 3',5'-cyclic phosphodiesterase	3.616e-10	0.3
110	isovallesiachotamine	COC(=O)C1=CN2CCc3c([nH]c4ccccc34)[C@@H]2C[C@@H]1\C(=C\C)C=O	KIF11_HUMAN+5	KIF11	Kinesin-like protein KIF11	7.788e-10	0.38
110	isovallesiachotamine	COC(=O)C1=CN2CCc3c([nH]c4ccccc34)[C@@H]2C[C@@H]1\C(=C\C)C=O	ADA2C_HUMAN+5	ADRA2C	Alpha-2C adrenergic receptor	2.471e-09	0.49
110	isovallesiachotamine	COC(=O)C1=CN2CCc3c([nH]c4ccccc34)[C@@H]2C[C@@H]1\C(=C\C)C=O	ADA2A_BOVIN+5	ADRA2A	Alpha-2A adrenergic receptor	8.762e-07	0.43
110	isovallesiachotamine	COC(=O)C1=CN2CCc3c([nH]c4ccccc34)[C@@H]2C[C@@H]1\C(=C\C)C=O	STAT3_HUMAN+5	STAT3	Signal transducer and activator of transcription 3	8.775e-07	0.35
110	isovallesiachotamine	COC(=O)C1=CN2CCc3c([nH]c4ccccc34)[C@@H]2C[C@@H]1\C(=C\C)C=O	5HT5A_MOUSE+5	Htr5a	5-hydroxytryptamine receptor 5A	9.322e-07	0.29
110	isovallesiachotamine	COC(=O)C1=CN2CCc3c([nH]c4ccccc34)[C@@H]2C[C@@H]1\C(=C\C)C=O	PDE5A_HUMAN+5	PDE5A	cGMP-specific 3',5'-cyclic phosphodiesterase	9.719e-07	0.33
110	isovallesiachotamine	COC(=O)C1=CN2CCc3c([nH]c4ccccc34)[C@@H]2C[C@@H]1\C(=C\C)C=O	KLK7_HUMAN+5	KLK7	Kallikrein-7	2.985e-06	0.35
110	isovallesiachotamine	COC(=O)C1=CN2CCc3c([nH]c4ccccc34)[C@@H]2C[C@@H]1\C(=C\C)C=O	SC5A5_RAT+5	Slc5a5	Sodium/iodide cotransporter	6.199e-06	0.3
110	isovallesiachotamine	COC(=O)C1=CN2CCc3c([nH]c4ccccc34)[C@@H]2C[C@@H]1\C(=C\C)C=O	DRD5_HUMAN+5	DRD5	D(1B) dopamine receptor	6.571e-06	0.35
110	isovallesiachotamine	COC(=O)C1=CN2CCc3c([nH]c4ccccc34)[C@@H]2C[C@@H]1\C(=C\C)C=O	P96830_MYCTO+5		Uncharacterized protein	6.73e-06	0.33
110	isovallesiachotamine	COC(=O)C1=CN2CCc3c([nH]c4ccccc34)[C@@H]2C[C@@H]1\C(=C\C)C=O	ADA2A_RAT+5	Adra2a	Alpha-2A adrenergic receptor	1e-05	0.49
111	dihydrovallesiachotamine	COC(=O)C1=CN2CCc3c([nH]c4ccccc34)[C@@H]2C[C@H]1\C(CO)=C\C	TRPM8_MOUSE+5	Trpm8	Transient receptor potential cation channel subfamily M member 8	6.107e-45	0.36
111	dihydrovallesiachotamine	COC(=O)C1=CN2CCc3c([nH]c4ccccc34)[C@@H]2C[C@H]1\C(CO)=C\C	ADA2A_PIG+5	ADRA2A	Alpha-2A adrenergic receptor	2.067e-29	0.43
111	dihydrovallesiachotamine	COC(=O)C1=CN2CCc3c([nH]c4ccccc34)[C@@H]2C[C@H]1\C(CO)=C\C	VMAT2_BOVIN+5	SLC18A2	Synaptic vesicular amine transporter	1.864e-20	0.34
111	dihydrovallesiachotamine	COC(=O)C1=CN2CCc3c([nH]c4ccccc34)[C@@H]2C[C@H]1\C(CO)=C\C	PDE5A_BOVIN+5	PDE5A	cGMP-specific 3',5'-cyclic phosphodiesterase	3.021e-20	0.31
111	dihydrovallesiachotamine	COC(=O)C1=CN2CCc3c([nH]c4ccccc34)[C@@H]2C[C@H]1\C(CO)=C\C	GPVI_HUMAN+5	GP6	Platelet glycoprotein VI	2.189e-19	0.28
111	dihydrovallesiachotamine	COC(=O)C1=CN2CCc3c([nH]c4ccccc34)[C@@H]2C[C@H]1\C(CO)=C\C	PAR12_HUMAN+5	PARP12	Poly [ADP-ribose] polymerase 12	1.665e-15	0.29
111	dihydrovallesiachotamine	COC(=O)C1=CN2CCc3c([nH]c4ccccc34)[C@@H]2C[C@H]1\C(CO)=C\C	PAR15_HUMAN+5	PARP15	Poly [ADP-ribose] polymerase 15	4.953e-13	0.29
111	dihydrovallesiachotamine	COC(=O)C1=CN2CCc3c([nH]c4ccccc34)[C@@H]2C[C@H]1\C(CO)=C\C	5HT5A_MOUSE+5	Htr5a	5-hydroxytryptamine receptor 5A	8.291e-13	0.31
111	dihydrovallesiachotamine	COC(=O)C1=CN2CCc3c([nH]c4ccccc34)[C@@H]2C[C@H]1\C(CO)=C\C	CAC1C_RAT+5	Cacna1c	Voltage-dependent L-type calcium channel subunit alpha-1C	5.258e-12	0.49
111	dihydrovallesiachotamine	COC(=O)C1=CN2CCc3c([nH]c4ccccc34)[C@@H]2C[C@H]1\C(CO)=C\C	KIF11_HUMAN+5	KIF11	Kinesin-like protein KIF11	2.923e-11	0.36
111	dihydrovallesiachotamine	COC(=O)C1=CN2CCc3c([nH]c4ccccc34)[C@@H]2C[C@H]1\C(CO)=C\C	P96830_MYCTO+5		Uncharacterized protein	1.479e-10	0.35
111	dihydrovallesiachotamine	COC(=O)C1=CN2CCc3c([nH]c4ccccc34)[C@@H]2C[C@H]1\C(CO)=C\C	TYTR_LEIDO+5	TPR	Trypanothione reductase	4.7e-10	0.28
111	dihydrovallesiachotamine	COC(=O)C1=CN2CCc3c([nH]c4ccccc34)[C@@H]2C[C@H]1\C(CO)=C\C	ADA2C_HUMAN+5	ADRA2C	Alpha-2C adrenergic receptor	1.771e-09	0.49
111	dihydrovallesiachotamine	COC(=O)C1=CN2CCc3c([nH]c4ccccc34)[C@@H]2C[C@H]1\C(CO)=C\C	PARP4_HUMAN+5	PARP4	Poly [ADP-ribose] polymerase 4	2.451e-09	0.29
111	dihydrovallesiachotamine	COC(=O)C1=CN2CCc3c([nH]c4ccccc34)[C@@H]2C[C@H]1\C(CO)=C\C	DRD5_HUMAN+5	DRD5	D(1B) dopamine receptor	9.922e-08	0.33
111	dihydrovallesiachotamine	COC(=O)C1=CN2CCc3c([nH]c4ccccc34)[C@@H]2C[C@H]1\C(CO)=C\C	PDE5A_HUMAN+5	PDE5A	cGMP-specific 3',5'-cyclic phosphodiesterase	3.845e-07	0.33
111	dihydrovallesiachotamine	COC(=O)C1=CN2CCc3c([nH]c4ccccc34)[C@@H]2C[C@H]1\C(CO)=C\C	STAT3_HUMAN+5	STAT3	Signal transducer and activator of transcription 3	7.266e-07	0.36
111	dihydrovallesiachotamine	COC(=O)C1=CN2CCc3c([nH]c4ccccc34)[C@@H]2C[C@H]1\C(CO)=C\C	ADA2A_BOVIN+5	ADRA2A	Alpha-2A adrenergic receptor	8.762e-07	0.43
111	dihydrovallesiachotamine	COC(=O)C1=CN2CCc3c([nH]c4ccccc34)[C@@H]2C[C@H]1\C(CO)=C\C	KLK7_HUMAN+5	KLK7	Kallikrein-7	2.985e-06	0.35
111	dihydrovallesiachotamine	COC(=O)C1=CN2CCc3c([nH]c4ccccc34)[C@@H]2C[C@H]1\C(CO)=C\C	PAR14_HUMAN+5	PARP14	Poly [ADP-ribose] polymerase 14	3.039e-06	0.29
111	dihydrovallesiachotamine	COC(=O)C1=CN2CCc3c([nH]c4ccccc34)[C@@H]2C[C@H]1\C(CO)=C\C	ACHP_LYMST+5		Acetylcholine-binding protein	4e-06	0.38
111	dihydrovallesiachotamine	COC(=O)C1=CN2CCc3c([nH]c4ccccc34)[C@@H]2C[C@H]1\C(CO)=C\C	SC5A5_RAT+5	Slc5a5	Sodium/iodide cotransporter	6.199e-06	0.3
111	dihydrovallesiachotamine	COC(=O)C1=CN2CCc3c([nH]c4ccccc34)[C@@H]2C[C@H]1\C(CO)=C\C	ADA2A_RAT+5	Adra2a	Alpha-2A adrenergic receptor	1e-05	0.49
112	corynantheidine	CC[C@@H]1CN2CCc3c([nH]c4ccccc34)[C@@H]2C[C@@H]1\C(=C\OC)C(=O)OC	CHLE_HORSE+5	BCHE	Cholinesterase	3.487e-07	1
112	corynantheidine	CC[C@@H]1CN2CCc3c([nH]c4ccccc34)[C@@H]2C[C@@H]1\C(=C\OC)C(=O)OC	OPRK_CAVPO+5	OPRK1	Kappa-type opioid receptor	6.013e-05	1
112	corynantheidine	CC[C@@H]1CN2CCc3c([nH]c4ccccc34)[C@@H]2C[C@@H]1\C(=C\OC)C(=O)OC	OPRM_CAVPO+5	OPRM1	Mu-type opioid receptor	6.539e-05	1
112	corynantheidine	CC[C@@H]1CN2CCc3c([nH]c4ccccc34)[C@@H]2C[C@@H]1\C(=C\OC)C(=O)OC	OPRD_HUMAN+5	OPRD1	Delta-type opioid receptor	0.003051	1
112	corynantheidine	CC[C@@H]1CN2CCc3c([nH]c4ccccc34)[C@@H]2C[C@@H]1\C(=C\OC)C(=O)OC	CHLE_HUMAN+5	BCHE	Cholinesterase	0.07682	1
112	corynantheidine	CC[C@@H]1CN2CCc3c([nH]c4ccccc34)[C@@H]2C[C@@H]1\C(=C\OC)C(=O)OC	TRPM8_MOUSE+5	Trpm8	Transient receptor potential cation channel subfamily M member 8	1.381e-56	0.47
112	corynantheidine	CC[C@@H]1CN2CCc3c([nH]c4ccccc34)[C@@H]2C[C@@H]1\C(=C\OC)C(=O)OC	ADA2A_PIG+5	ADRA2A	Alpha-2A adrenergic receptor	3.421e-36	0.54
112	corynantheidine	CC[C@@H]1CN2CCc3c([nH]c4ccccc34)[C@@H]2C[C@@H]1\C(=C\OC)C(=O)OC	PDE5A_BOVIN+5	PDE5A	cGMP-specific 3',5'-cyclic phosphodiesterase	1.01e-30	0.33
112	corynantheidine	CC[C@@H]1CN2CCc3c([nH]c4ccccc34)[C@@H]2C[C@@H]1\C(=C\OC)C(=O)OC	VMAT2_BOVIN+5	SLC18A2	Synaptic vesicular amine transporter	5.499e-23	0.39
112	corynantheidine	CC[C@@H]1CN2CCc3c([nH]c4ccccc34)[C@@H]2C[C@@H]1\C(=C\OC)C(=O)OC	GPVI_HUMAN+5	GP6	Platelet glycoprotein VI	9.406e-21	0.3
112	corynantheidine	CC[C@@H]1CN2CCc3c([nH]c4ccccc34)[C@@H]2C[C@@H]1\C(=C\OC)C(=O)OC	KIF11_HUMAN+5	KIF11	Kinesin-like protein KIF11	3.109e-15	0.36
112	corynantheidine	CC[C@@H]1CN2CCc3c([nH]c4ccccc34)[C@@H]2C[C@@H]1\C(=C\OC)C(=O)OC	CAC1C_RAT+5	Cacna1c	Voltage-dependent L-type calcium channel subunit alpha-1C	6.029e-14	0.54
112	corynantheidine	CC[C@@H]1CN2CCc3c([nH]c4ccccc34)[C@@H]2C[C@@H]1\C(=C\OC)C(=O)OC	ADA2C_HUMAN+5	ADRA2C	Alpha-2C adrenergic receptor	8.406e-12	0.54
112	corynantheidine	CC[C@@H]1CN2CCc3c([nH]c4ccccc34)[C@@H]2C[C@@H]1\C(=C\OC)C(=O)OC	PDE5A_HUMAN+5	PDE5A	cGMP-specific 3',5'-cyclic phosphodiesterase	3.541e-11	0.33
112	corynantheidine	CC[C@@H]1CN2CCc3c([nH]c4ccccc34)[C@@H]2C[C@@H]1\C(=C\OC)C(=O)OC	RBBP9_HUMAN+5	RBBP9	Putative hydrolase RBBP9	2.161e-10	0.29
112	corynantheidine	CC[C@@H]1CN2CCc3c([nH]c4ccccc34)[C@@H]2C[C@@H]1\C(=C\OC)C(=O)OC	5HT5A_MOUSE+5	Htr5a	5-hydroxytryptamine receptor 5A	2.582e-10	0.33
112	corynantheidine	CC[C@@H]1CN2CCc3c([nH]c4ccccc34)[C@@H]2C[C@@H]1\C(=C\OC)C(=O)OC	ADA2A_BOVIN+5	ADRA2A	Alpha-2A adrenergic receptor	2.303e-09	0.54
112	corynantheidine	CC[C@@H]1CN2CCc3c([nH]c4ccccc34)[C@@H]2C[C@@H]1\C(=C\OC)C(=O)OC	SC5A5_RAT+5	Slc5a5	Sodium/iodide cotransporter	1.02e-08	0.32
112	corynantheidine	CC[C@@H]1CN2CCc3c([nH]c4ccccc34)[C@@H]2C[C@@H]1\C(=C\OC)C(=O)OC	FABI_ECOLI+5	fabI	Enoyl-[acyl-carrier-protein] reductase [NADH] FabI	4.908e-08	0.33
112	corynantheidine	CC[C@@H]1CN2CCc3c([nH]c4ccccc34)[C@@H]2C[C@@H]1\C(=C\OC)C(=O)OC	VMAT2_RAT+5	Slc18a2	Synaptic vesicular amine transporter	1.084e-07	0.28
112	corynantheidine	CC[C@@H]1CN2CCc3c([nH]c4ccccc34)[C@@H]2C[C@@H]1\C(=C\OC)C(=O)OC	E1BN64_BOVIN+5	PDE3B	Phosphodiesterase	1.192e-07	0.29
112	corynantheidine	CC[C@@H]1CN2CCc3c([nH]c4ccccc34)[C@@H]2C[C@@H]1\C(=C\OC)C(=O)OC	HRH1_CAVPO+5	HRH1	Histamine H1 receptor	1.258e-07	0.36
112	corynantheidine	CC[C@@H]1CN2CCc3c([nH]c4ccccc34)[C@@H]2C[C@@H]1\C(=C\OC)C(=O)OC	RB_HUMAN+5	RB1	Retinoblastoma-associated protein	1.562e-07	0.29
112	corynantheidine	CC[C@@H]1CN2CCc3c([nH]c4ccccc34)[C@@H]2C[C@@H]1\C(=C\OC)C(=O)OC	NR0B1_HUMAN+5	NR0B1	Nuclear receptor subfamily 0 group B member 1	4.626e-07	0.3
112	corynantheidine	CC[C@@H]1CN2CCc3c([nH]c4ccccc34)[C@@H]2C[C@@H]1\C(=C\OC)C(=O)OC	KLK7_HUMAN+5	KLK7	Kallikrein-7	1.446e-06	0.37
112	corynantheidine	CC[C@@H]1CN2CCc3c([nH]c4ccccc34)[C@@H]2C[C@@H]1\C(=C\OC)C(=O)OC	DEF_MYCTU+5	def	Peptide deformylase	1.601e-06	0.3
112	corynantheidine	CC[C@@H]1CN2CCc3c([nH]c4ccccc34)[C@@H]2C[C@@H]1\C(=C\OC)C(=O)OC	ADA1A_BOVIN+5	ADRA1A	Alpha-1A adrenergic receptor	1.766e-06	0.54
112	corynantheidine	CC[C@@H]1CN2CCc3c([nH]c4ccccc34)[C@@H]2C[C@@H]1\C(=C\OC)C(=O)OC	ADA2B_HUMAN+5	ADRA2B	Alpha-2B adrenergic receptor	1.793e-06	0.54
112	corynantheidine	CC[C@@H]1CN2CCc3c([nH]c4ccccc34)[C@@H]2C[C@@H]1\C(=C\OC)C(=O)OC	ACHP_LYMST+5		Acetylcholine-binding protein	2.176e-06	0.41
112	corynantheidine	CC[C@@H]1CN2CCc3c([nH]c4ccccc34)[C@@H]2C[C@@H]1\C(=C\OC)C(=O)OC	DRD1_HUMAN+5	DRD1	D(1A) dopamine receptor	2.454e-06	0.4
112	corynantheidine	CC[C@@H]1CN2CCc3c([nH]c4ccccc34)[C@@H]2C[C@@H]1\C(=C\OC)C(=O)OC	STAT3_HUMAN+5	STAT3	Signal transducer and activator of transcription 3	7.623e-06	0.35
112	corynantheidine	CC[C@@H]1CN2CCc3c([nH]c4ccccc34)[C@@H]2C[C@@H]1\C(=C\OC)C(=O)OC	ADA2A_RAT+5	Adra2a	Alpha-2A adrenergic receptor	9.957e-06	0.49
113	villocarine D	CO\C=C(\[C@H]1C[C@@H]2N(CC[C@]22C(=O)Nc3ccccc23)C\C1=C\C)C(=O)OC	GLRB_HUMAN+5	GLRB	Glycine receptor subunit beta	2.276e-14	0.31
113	villocarine D	CO\C=C(\[C@H]1C[C@@H]2N(CC[C@]22C(=O)Nc3ccccc23)C\C1=C\C)C(=O)OC	SOAT2_CHLAE+5	SOAT2	Sterol O-acyltransferase 2	1.947e-08	0.28
113	villocarine D	CO\C=C(\[C@H]1C[C@@H]2N(CC[C@]22C(=O)Nc3ccccc23)C\C1=C\C)C(=O)OC	GLRA1_HUMAN+5	GLRA1	Glycine receptor subunit alpha-1	4.68e-07	0.31
114	villocarine C	CO\C=C(\[C@H]1CC2[C@]3(CC[N+]2([O-])C\C1=C\C)C(=O)Nc1ccccc31)C(=O)OC	No Results Returned
115	macrophylline B	CC[C@H]1[C@H](CC(C)=O)N2CC[C@]3([C@@H]2C[C@@H]1\C(=C/OC)C(=O)OC)C(=O)Nc1ccccc31	SOAT2_CHLAE+5	SOAT2	Sterol O-acyltransferase 2	8.3e-09	0.29
115	macrophylline B	CC[C@H]1[C@H](CC(C)=O)N2CC[C@]3([C@@H]2C[C@@H]1\C(=C/OC)C(=O)OC)C(=O)Nc1ccccc31	5HT7R_HUMAN+5	HTR7	5-hydroxytryptamine receptor 7	1.847e-06	0.32
116	macrophylline A	CC[C@H]1[C@H](CC(C)=O)N2CC[C@@]3([C@@H]2C[C@@H]1\C(=C/OC)C(=O)OC)C(=O)Nc1ccccc31	SOAT2_CHLAE+5	SOAT2	Sterol O-acyltransferase 2	8.3e-09	0.29
116	macrophylline A	CC[C@H]1[C@H](CC(C)=O)N2CC[C@@]3([C@@H]2C[C@@H]1\C(=C/OC)C(=O)OC)C(=O)Nc1ccccc31	5HT7R_HUMAN+5	HTR7	5-hydroxytryptamine receptor 7	1.847e-06	0.32
117	macrophyllionium	CC[C@H]1C[N@@+]2(C)CC[C@@]3([C@H]2C[C@@H]1\C(=C/OC)C(=O)OC)C(=O)Nc1ccccc31	SOAT2_CHLAE+5	SOAT2	Sterol O-acyltransferase 2	3.346e-09	0.31
118	dihydrocorynanthein pseudoindoxyl	CCC1CN2CCC3(Nc4ccccc4C3=O)C2CC1\C(=C\OC)C(=O)OC	TRPM8_MOUSE+5	Trpm8	Transient receptor potential cation channel subfamily M member 8	3.935e-20	0.3
118	dihydrocorynanthein pseudoindoxyl	CCC1CN2CCC3(Nc4ccccc4C3=O)C2CC1\C(=C\OC)C(=O)OC	CYB_PIG+5	MT-CYB	Cytochrome b	9.281e-14	0.3
119	isorhynchophylline N-oxide	CC[C@H]1C[N+]2([O-])CC[C@]3([C@@H]2C[C@@H]1\C(=C/OC)C(=O)OC)C(=O)Nc1ccccc31	SOAT2_CHLAE+5	SOAT2	Sterol O-acyltransferase 2	5.328e-09	0.3
120	rhynchophylline N-oxide	CC[C@H]1C[N+]2([O-])CC[C@@]3([C@@H]2C[C@@H]1\C(=C/OC)C(=O)OC)C(=O)Nc1ccccc31	SOAT2_CHLAE+5	SOAT2	Sterol O-acyltransferase 2	5.328e-09	0.3
121	isocorynoxeine N-oxide	CO\C=C(/[C@H]1C[C@H]2[C@@]3(CC[N+]2([O-])C[C@@H]1C=C)C(=O)Nc1ccccc31)C(=O)OC	SOAT2_CHLAE+5	SOAT2	Sterol O-acyltransferase 2	1.267e-08	0.29
122	corynoxeine N-oxide	CO\C=C(/[C@H]1C[C@H]2[C@]3(CC[N+]2([O-])C[C@@H]1C=C)C(=O)Nc1ccccc31)C(=O)OC	SOAT2_CHLAE+5	SOAT2	Sterol O-acyltransferase 2	1.267e-08	0.29
123	22-O-demethyl-22-O-β-D-glucopyranosylisocorynoxei ne	CO\C=C(\[C@H]1C[C@@H]2N(CC[C@@]22C(=O)Nc3ccccc23)C[C@@H]1C=C)C(=O)OC1OC(CO)C(O)C(O)C1O	FIMH_ECOLI+5	fimH	Type 1 fimbrin D-mannose specific adhesin	7.696e-49	0.33
123	22-O-demethyl-22-O-β-D-glucopyranosylisocorynoxei ne	CO\C=C(\[C@H]1C[C@@H]2N(CC[C@@]22C(=O)Nc3ccccc23)C[C@@H]1C=C)C(=O)OC1OC(CO)C(O)C(O)C1O	B4EH87_BURCJ+5		Lectin	5.798e-25	0.29
123	22-O-demethyl-22-O-β-D-glucopyranosylisocorynoxei ne	CO\C=C(\[C@H]1C[C@@H]2N(CC[C@@]22C(=O)Nc3ccccc23)C[C@@H]1C=C)C(=O)OC1OC(CO)C(O)C(O)C1O	Q1R2J4_ECOUT+5	fimH	Type 1 fimbiral adhesin FimH	1.741e-21	0.29
123	22-O-demethyl-22-O-β-D-glucopyranosylisocorynoxei ne	CO\C=C(\[C@H]1C[C@@H]2N(CC[C@@]22C(=O)Nc3ccccc23)C[C@@H]1C=C)C(=O)OC1OC(CO)C(O)C(O)C1O	B4GT1_BOVIN+5	B4GALT1	Beta-1,4-galactosyltransferase 1	5.994e-13	0.29
123	22-O-demethyl-22-O-β-D-glucopyranosylisocorynoxei ne	CO\C=C(\[C@H]1C[C@@H]2N(CC[C@@]22C(=O)Nc3ccccc23)C[C@@H]1C=C)C(=O)OC1OC(CO)C(O)C(O)C1O	LYAM1_HUMAN+5	SELL	L-selectin	4.811e-09	0.3
123	22-O-demethyl-22-O-β-D-glucopyranosylisocorynoxei ne	CO\C=C(\[C@H]1C[C@@H]2N(CC[C@@]22C(=O)Nc3ccccc23)C[C@@H]1C=C)C(=O)OC1OC(CO)C(O)C(O)C1O	FGF1_HUMAN+5	FGF1	Fibroblast growth factor 1	5.699e-08	0.28
123	22-O-demethyl-22-O-β-D-glucopyranosylisocorynoxei ne	CO\C=C(\[C@H]1C[C@@H]2N(CC[C@@]22C(=O)Nc3ccccc23)C[C@@H]1C=C)C(=O)OC1OC(CO)C(O)C(O)C1O	FGF2_HUMAN+5	FGF2	Fibroblast growth factor 2	4.28e-07	0.28
123	22-O-demethyl-22-O-β-D-glucopyranosylisocorynoxei ne	CO\C=C(\[C@H]1C[C@@H]2N(CC[C@@]22C(=O)Nc3ccccc23)C[C@@H]1C=C)C(=O)OC1OC(CO)C(O)C(O)C1O	LEG9_HUMAN+5	LGALS9	Galectin-9	6.605e-07	0.32
123	22-O-demethyl-22-O-β-D-glucopyranosylisocorynoxei ne	CO\C=C(\[C@H]1C[C@@H]2N(CC[C@@]22C(=O)Nc3ccccc23)C[C@@H]1C=C)C(=O)OC1OC(CO)C(O)C(O)C1O	LEG3_HUMAN+5	LGALS3	Galectin-3	2.496e-06	0.32
123	22-O-demethyl-22-O-β-D-glucopyranosylisocorynoxei ne	CO\C=C(\[C@H]1C[C@@H]2N(CC[C@@]22C(=O)Nc3ccccc23)C[C@@H]1C=C)C(=O)OC1OC(CO)C(O)C(O)C1O	LYAM3_HUMAN+5	SELP	P-selectin	3.587e-06	0.3
124	isorhynchophylline	CC[C@H]1CN2CC[C@]3([C@@H]2C[C@@H]1\C(=C/OC)C(=O)OC)C(=O)Nc1ccccc31	TRPM8_MOUSE+5	Trpm8	Transient receptor potential cation channel subfamily M member 8	1.4e-20	0.3
124	isorhynchophylline	CC[C@H]1CN2CC[C@]3([C@@H]2C[C@@H]1\C(=C/OC)C(=O)OC)C(=O)Nc1ccccc31	SOAT2_CHLAE+5	SOAT2	Sterol O-acyltransferase 2	9.297e-10	0.33
124	isorhynchophylline	CC[C@H]1CN2CC[C@]3([C@@H]2C[C@@H]1\C(=C/OC)C(=O)OC)C(=O)Nc1ccccc31	GHRHR_RAT+5	Ghrhr	Growth hormone-releasing hormone receptor	2.203e-08	0.28
124	isorhynchophylline	CC[C@H]1CN2CC[C@]3([C@@H]2C[C@@H]1\C(=C/OC)C(=O)OC)C(=O)Nc1ccccc31	5HT7R_HUMAN+5	HTR7	5-hydroxytryptamine receptor 7	4.097e-08	0.33
124	isorhynchophylline	CC[C@H]1CN2CC[C@]3([C@@H]2C[C@@H]1\C(=C/OC)C(=O)OC)C(=O)Nc1ccccc31	GLRB_HUMAN+5	GLRB	Glycine receptor subunit beta	3.963e-07	0.29
124	isorhynchophylline	CC[C@H]1CN2CC[C@]3([C@@H]2C[C@@H]1\C(=C/OC)C(=O)OC)C(=O)Nc1ccccc31	OPRX_RAT+5	Oprl1	Nociceptin receptor	7.432e-07	0.29
124	isorhynchophylline	CC[C@H]1CN2CC[C@]3([C@@H]2C[C@@H]1\C(=C/OC)C(=O)OC)C(=O)Nc1ccccc31	PLK4_HUMAN+5	PLK4	Serine/threonine-protein kinase PLK4	3.553e-06	0.29
125	rhynchophylline	CC[C@H]1CN2CC[C@@]3([C@@H]2C[C@@H]1\C(=C/OC)C(=O)OC)C(=O)Nc1ccccc31	TRPM8_MOUSE+5	Trpm8	Transient receptor potential cation channel subfamily M member 8	1.4e-20	0.3
125	rhynchophylline	CC[C@H]1CN2CC[C@@]3([C@@H]2C[C@@H]1\C(=C/OC)C(=O)OC)C(=O)Nc1ccccc31	SOAT2_CHLAE+5	SOAT2	Sterol O-acyltransferase 2	9.297e-10	0.33
125	rhynchophylline	CC[C@H]1CN2CC[C@@]3([C@@H]2C[C@@H]1\C(=C/OC)C(=O)OC)C(=O)Nc1ccccc31	GHRHR_RAT+5	Ghrhr	Growth hormone-releasing hormone receptor	2.203e-08	0.28
125	rhynchophylline	CC[C@H]1CN2CC[C@@]3([C@@H]2C[C@@H]1\C(=C/OC)C(=O)OC)C(=O)Nc1ccccc31	5HT7R_HUMAN+5	HTR7	5-hydroxytryptamine receptor 7	4.097e-08	0.33
125	rhynchophylline	CC[C@H]1CN2CC[C@@]3([C@@H]2C[C@@H]1\C(=C/OC)C(=O)OC)C(=O)Nc1ccccc31	GLRB_HUMAN+5	GLRB	Glycine receptor subunit beta	3.963e-07	0.29
125	rhynchophylline	CC[C@H]1CN2CC[C@@]3([C@@H]2C[C@@H]1\C(=C/OC)C(=O)OC)C(=O)Nc1ccccc31	OPRX_RAT+5	Oprl1	Nociceptin receptor	7.432e-07	0.29
125	rhynchophylline	CC[C@H]1CN2CC[C@@]3([C@@H]2C[C@@H]1\C(=C/OC)C(=O)OC)C(=O)Nc1ccccc31	PLK4_HUMAN+5	PLK4	Serine/threonine-protein kinase PLK4	3.553e-06	0.29
126	isorhynchophyllic acid	CC[C@H]1CN2CC[C@]3([C@@H]2C[C@@H]1\C(=C/OC)C(O)=O)C(=O)Nc1ccccc31	TRPM8_MOUSE+5	Trpm8	Transient receptor potential cation channel subfamily M member 8	4.812e-20	0.29
126	isorhynchophyllic acid	CC[C@H]1CN2CC[C@]3([C@@H]2C[C@@H]1\C(=C/OC)C(O)=O)C(=O)Nc1ccccc31	SOAT2_CHLAE+5	SOAT2	Sterol O-acyltransferase 2	7.6e-18	0.34
126	isorhynchophyllic acid	CC[C@H]1CN2CC[C@]3([C@@H]2C[C@@H]1\C(=C/OC)C(O)=O)C(=O)Nc1ccccc31	Q6P1E0_MOUSE+5	Syk	Tyrosine-protein kinase	6.291e-12	0.3
126	isorhynchophyllic acid	CC[C@H]1CN2CC[C@]3([C@@H]2C[C@@H]1\C(=C/OC)C(O)=O)C(=O)Nc1ccccc31	5HT7R_HUMAN+5	HTR7	5-hydroxytryptamine receptor 7	3.942e-09	0.35
126	isorhynchophyllic acid	CC[C@H]1CN2CC[C@]3([C@@H]2C[C@@H]1\C(=C/OC)C(O)=O)C(=O)Nc1ccccc31	GHRHR_RAT+5	Ghrhr	Growth hormone-releasing hormone receptor	1.509e-08	0.29
126	isorhynchophyllic acid	CC[C@H]1CN2CC[C@]3([C@@H]2C[C@@H]1\C(=C/OC)C(O)=O)C(=O)Nc1ccccc31	PLK4_HUMAN+5	PLK4	Serine/threonine-protein kinase PLK4	1.36e-07	0.3
126	isorhynchophyllic acid	CC[C@H]1CN2CC[C@]3([C@@H]2C[C@@H]1\C(=C/OC)C(O)=O)C(=O)Nc1ccccc31	OPRX_RAT+5	Oprl1	Nociceptin receptor	5.145e-07	0.3
127	rhynchophyllic acid	CC[C@H]1CN2CC[C@@]3([C@@H]2C[C@@H]1\C(=C/OC)C(O)=O)C(=O)Nc1ccccc31	TRPM8_MOUSE+5	Trpm8	Transient receptor potential cation channel subfamily M member 8	4.812e-20	0.29
127	rhynchophyllic acid	CC[C@H]1CN2CC[C@@]3([C@@H]2C[C@@H]1\C(=C/OC)C(O)=O)C(=O)Nc1ccccc31	SOAT2_CHLAE+5	SOAT2	Sterol O-acyltransferase 2	7.6e-18	0.34
127	rhynchophyllic acid	CC[C@H]1CN2CC[C@@]3([C@@H]2C[C@@H]1\C(=C/OC)C(O)=O)C(=O)Nc1ccccc31	Q6P1E0_MOUSE+5	Syk	Tyrosine-protein kinase	6.291e-12	0.3
127	rhynchophyllic acid	CC[C@H]1CN2CC[C@@]3([C@@H]2C[C@@H]1\C(=C/OC)C(O)=O)C(=O)Nc1ccccc31	5HT7R_HUMAN+5	HTR7	5-hydroxytryptamine receptor 7	3.942e-09	0.35
127	rhynchophyllic acid	CC[C@H]1CN2CC[C@@]3([C@@H]2C[C@@H]1\C(=C/OC)C(O)=O)C(=O)Nc1ccccc31	GHRHR_RAT+5	Ghrhr	Growth hormone-releasing hormone receptor	1.509e-08	0.29
127	rhynchophyllic acid	CC[C@H]1CN2CC[C@@]3([C@@H]2C[C@@H]1\C(=C/OC)C(O)=O)C(=O)Nc1ccccc31	PLK4_HUMAN+5	PLK4	Serine/threonine-protein kinase PLK4	1.36e-07	0.3
127	rhynchophyllic acid	CC[C@H]1CN2CC[C@@]3([C@@H]2C[C@@H]1\C(=C/OC)C(O)=O)C(=O)Nc1ccccc31	OPRX_RAT+5	Oprl1	Nociceptin receptor	5.145e-07	0.3
128	18,19-dehydrocorynxinic acid B	CC[C@@H]1CN2CC[C@@]3([C@@H]2C[C@@H]1\C(=C/OC)C(O)=O)C(=O)Nc1ccccc31	TRPM8_MOUSE+5	Trpm8	Transient receptor potential cation channel subfamily M member 8	4.812e-20	0.29
128	18,19-dehydrocorynxinic acid B	CC[C@@H]1CN2CC[C@@]3([C@@H]2C[C@@H]1\C(=C/OC)C(O)=O)C(=O)Nc1ccccc31	SOAT2_CHLAE+5	SOAT2	Sterol O-acyltransferase 2	7.6e-18	0.34
128	18,19-dehydrocorynxinic acid B	CC[C@@H]1CN2CC[C@@]3([C@@H]2C[C@@H]1\C(=C/OC)C(O)=O)C(=O)Nc1ccccc31	Q6P1E0_MOUSE+5	Syk	Tyrosine-protein kinase	6.291e-12	0.3
128	18,19-dehydrocorynxinic acid B	CC[C@@H]1CN2CC[C@@]3([C@@H]2C[C@@H]1\C(=C/OC)C(O)=O)C(=O)Nc1ccccc31	5HT7R_HUMAN+5	HTR7	5-hydroxytryptamine receptor 7	3.942e-09	0.35
128	18,19-dehydrocorynxinic acid B	CC[C@@H]1CN2CC[C@@]3([C@@H]2C[C@@H]1\C(=C/OC)C(O)=O)C(=O)Nc1ccccc31	GHRHR_RAT+5	Ghrhr	Growth hormone-releasing hormone receptor	1.509e-08	0.29
128	18,19-dehydrocorynxinic acid B	CC[C@@H]1CN2CC[C@@]3([C@@H]2C[C@@H]1\C(=C/OC)C(O)=O)C(=O)Nc1ccccc31	PLK4_HUMAN+5	PLK4	Serine/threonine-protein kinase PLK4	1.36e-07	0.3
128	18,19-dehydrocorynxinic acid B	CC[C@@H]1CN2CC[C@@]3([C@@H]2C[C@@H]1\C(=C/OC)C(O)=O)C(=O)Nc1ccccc31	OPRX_RAT+5	Oprl1	Nociceptin receptor	5.145e-07	0.3
129	18,19-dehydrocorynxinic acid	CO\C=C(/[C@H]1C[C@@H]2N(CC[C@@]22C(=O)Nc3ccccc23)C[C@H]1C=C)C(O)=O	SOAT2_CHLAE+5	SOAT2	Sterol O-acyltransferase 2	1.11e-16	0.29
129	18,19-dehydrocorynxinic acid	CO\C=C(/[C@H]1C[C@@H]2N(CC[C@@]22C(=O)Nc3ccccc23)C[C@H]1C=C)C(O)=O	GLRB_HUMAN+5	GLRB	Glycine receptor subunit beta	2.973e-13	0.28
129	18,19-dehydrocorynxinic acid	CO\C=C(/[C@H]1C[C@@H]2N(CC[C@@]22C(=O)Nc3ccccc23)C[C@H]1C=C)C(O)=O	WNT3A_MOUSE+5	Wnt3a	Protein Wnt-3a	1.99e-07	0.28
129	18,19-dehydrocorynxinic acid	CO\C=C(/[C@H]1C[C@@H]2N(CC[C@@]22C(=O)Nc3ccccc23)C[C@H]1C=C)C(O)=O	CHLE_HORSE+5	BCHE	Cholinesterase	4.17e-07	0.34
129	18,19-dehydrocorynxinic acid	CO\C=C(/[C@H]1C[C@@H]2N(CC[C@@]22C(=O)Nc3ccccc23)C[C@H]1C=C)C(O)=O	GLRA1_HUMAN+5	GLRA1	Glycine receptor subunit alpha-1	1.558e-06	0.28
129	18,19-dehydrocorynxinic acid	CO\C=C(/[C@H]1C[C@@H]2N(CC[C@@]22C(=O)Nc3ccccc23)C[C@H]1C=C)C(O)=O	Q6P1E0_MOUSE+5	Syk	Tyrosine-protein kinase	3.31e-06	0.29
130	corynoxine B	CC[C@@H]1CN2CC[C@@]3([C@@H]2C[C@@H]1\C(=C/OC)C(=O)OC)C(=O)Nc1ccccc31	TRPM8_MOUSE+5	Trpm8	Transient receptor potential cation channel subfamily M member 8	1.4e-20	0.3
130	corynoxine B	CC[C@@H]1CN2CC[C@@]3([C@@H]2C[C@@H]1\C(=C/OC)C(=O)OC)C(=O)Nc1ccccc31	SOAT2_CHLAE+5	SOAT2	Sterol O-acyltransferase 2	9.297e-10	0.33
130	corynoxine B	CC[C@@H]1CN2CC[C@@]3([C@@H]2C[C@@H]1\C(=C/OC)C(=O)OC)C(=O)Nc1ccccc31	GHRHR_RAT+5	Ghrhr	Growth hormone-releasing hormone receptor	2.203e-08	0.28
130	corynoxine B	CC[C@@H]1CN2CC[C@@]3([C@@H]2C[C@@H]1\C(=C/OC)C(=O)OC)C(=O)Nc1ccccc31	5HT7R_HUMAN+5	HTR7	5-hydroxytryptamine receptor 7	4.097e-08	0.33
130	corynoxine B	CC[C@@H]1CN2CC[C@@]3([C@@H]2C[C@@H]1\C(=C/OC)C(=O)OC)C(=O)Nc1ccccc31	GLRB_HUMAN+5	GLRB	Glycine receptor subunit beta	3.963e-07	0.29
130	corynoxine B	CC[C@@H]1CN2CC[C@@]3([C@@H]2C[C@@H]1\C(=C/OC)C(=O)OC)C(=O)Nc1ccccc31	OPRX_RAT+5	Oprl1	Nociceptin receptor	7.432e-07	0.29
130	corynoxine B	CC[C@@H]1CN2CC[C@@]3([C@@H]2C[C@@H]1\C(=C/OC)C(=O)OC)C(=O)Nc1ccccc31	PLK4_HUMAN+5	PLK4	Serine/threonine-protein kinase PLK4	3.553e-06	0.29
131	corynoxine	CC[C@@H]1CN2CC[C@]3([C@@H]2C[C@@H]1\C(=C/OC)C(=O)OC)C(=O)Nc1ccccc31	TRPM8_MOUSE+5	Trpm8	Transient receptor potential cation channel subfamily M member 8	1.4e-20	0.3
131	corynoxine	CC[C@@H]1CN2CC[C@]3([C@@H]2C[C@@H]1\C(=C/OC)C(=O)OC)C(=O)Nc1ccccc31	SOAT2_CHLAE+5	SOAT2	Sterol O-acyltransferase 2	9.297e-10	0.33
131	corynoxine	CC[C@@H]1CN2CC[C@]3([C@@H]2C[C@@H]1\C(=C/OC)C(=O)OC)C(=O)Nc1ccccc31	GHRHR_RAT+5	Ghrhr	Growth hormone-releasing hormone receptor	2.203e-08	0.28
131	corynoxine	CC[C@@H]1CN2CC[C@]3([C@@H]2C[C@@H]1\C(=C/OC)C(=O)OC)C(=O)Nc1ccccc31	5HT7R_HUMAN+5	HTR7	5-hydroxytryptamine receptor 7	4.097e-08	0.33
131	corynoxine	CC[C@@H]1CN2CC[C@]3([C@@H]2C[C@@H]1\C(=C/OC)C(=O)OC)C(=O)Nc1ccccc31	GLRB_HUMAN+5	GLRB	Glycine receptor subunit beta	3.963e-07	0.29
131	corynoxine	CC[C@@H]1CN2CC[C@]3([C@@H]2C[C@@H]1\C(=C/OC)C(=O)OC)C(=O)Nc1ccccc31	OPRX_RAT+5	Oprl1	Nociceptin receptor	7.432e-07	0.29
131	corynoxine	CC[C@@H]1CN2CC[C@]3([C@@H]2C[C@@H]1\C(=C/OC)C(=O)OC)C(=O)Nc1ccccc31	PLK4_HUMAN+5	PLK4	Serine/threonine-protein kinase PLK4	3.553e-06	0.29
132	isocorynoxeine	CO\C=C(/[C@H]1C[C@@H]2N(CC[C@@]22C(=O)Nc3ccccc23)C[C@@H]1C=C)C(=O)OC	SOAT2_CHLAE+5	SOAT2	Sterol O-acyltransferase 2	1.568e-08	0.28
132	isocorynoxeine	CO\C=C(/[C@H]1C[C@@H]2N(CC[C@@]22C(=O)Nc3ccccc23)C[C@@H]1C=C)C(=O)OC	GLRB_HUMAN+5	GLRB	Glycine receptor subunit beta	3.41e-07	0.29
133	corynoxeine	CO\C=C(/[C@H]1C[C@@H]2N(CC[C@]22C(=O)Nc3ccccc23)C[C@@H]1C=C)C(=O)OC	SOAT2_CHLAE+5	SOAT2	Sterol O-acyltransferase 2	1.568e-08	0.28
133	corynoxeine	CO\C=C(/[C@H]1C[C@@H]2N(CC[C@]22C(=O)Nc3ccccc23)C[C@@H]1C=C)C(=O)OC	GLRB_HUMAN+5	GLRB	Glycine receptor subunit beta	3.41e-07	0.29
142	lyaloside	COC(=O)C1=CO[C@@H](O[C@@H]2O[C@H](CO)[C@@H](O)[C@H](O)[C@H]2O)[C@H](C=C)[C@@H]1Cc1nccc2c3ccccc3[nH]c12	FIMH_ECOLI+5	fimH	Type 1 fimbrin D-mannose specific adhesin	3.112e-44	0.36
142	lyaloside	COC(=O)C1=CO[C@@H](O[C@@H]2O[C@H](CO)[C@@H](O)[C@H](O)[C@H]2O)[C@H](C=C)[C@@H]1Cc1nccc2c3ccccc3[nH]c12	TOP1_MOUSE+5	Top1	DNA topoisomerase 1	4.061e-29	0.32
142	lyaloside	COC(=O)C1=CO[C@@H](O[C@@H]2O[C@H](CO)[C@@H](O)[C@H](O)[C@H]2O)[C@H](C=C)[C@@H]1Cc1nccc2c3ccccc3[nH]c12	Q1R2J4_ECOUT+5	fimH	Type 1 fimbiral adhesin FimH	4.207e-29	0.34
142	lyaloside	COC(=O)C1=CO[C@@H](O[C@@H]2O[C@H](CO)[C@@H](O)[C@H](O)[C@H]2O)[C@H](C=C)[C@@H]1Cc1nccc2c3ccccc3[nH]c12	TOP1_HUMAN+5	TOP1	DNA topoisomerase 1	5.982e-20	0.33
142	lyaloside	COC(=O)C1=CO[C@@H](O[C@@H]2O[C@H](CO)[C@@H](O)[C@H](O)[C@H]2O)[C@H](C=C)[C@@H]1Cc1nccc2c3ccccc3[nH]c12	TYTR_LEIDO+5	TPR	Trypanothione reductase	1.695e-19	0.29
142	lyaloside	COC(=O)C1=CO[C@@H](O[C@@H]2O[C@H](CO)[C@@H](O)[C@H](O)[C@H]2O)[C@H](C=C)[C@@H]1Cc1nccc2c3ccccc3[nH]c12	FGF1_HUMAN+5	FGF1	Fibroblast growth factor 1	3.331e-16	0.32
142	lyaloside	COC(=O)C1=CO[C@@H](O[C@@H]2O[C@H](CO)[C@@H](O)[C@H](O)[C@H]2O)[C@H](C=C)[C@@H]1Cc1nccc2c3ccccc3[nH]c12	B4GT1_HUMAN+5	B4GALT1	Beta-1,4-galactosyltransferase 1	3.553e-15	0.28
142	lyaloside	COC(=O)C1=CO[C@@H](O[C@@H]2O[C@H](CO)[C@@H](O)[C@H](O)[C@H]2O)[C@H](C=C)[C@@H]1Cc1nccc2c3ccccc3[nH]c12	FGF2_HUMAN+5	FGF2	Fibroblast growth factor 2	2.676e-14	0.32
142	lyaloside	COC(=O)C1=CO[C@@H](O[C@@H]2O[C@H](CO)[C@@H](O)[C@H](O)[C@H]2O)[C@H](C=C)[C@@H]1Cc1nccc2c3ccccc3[nH]c12	LEG3_HUMAN+5	LGALS3	Galectin-3	3.487e-12	0.36
142	lyaloside	COC(=O)C1=CO[C@@H](O[C@@H]2O[C@H](CO)[C@@H](O)[C@H](O)[C@H]2O)[C@H](C=C)[C@@H]1Cc1nccc2c3ccccc3[nH]c12	VEGFA_HUMAN+5	VEGFA	Vascular endothelial growth factor A	1.294e-10	0.32
142	lyaloside	COC(=O)C1=CO[C@@H](O[C@@H]2O[C@H](CO)[C@@H](O)[C@H](O)[C@H]2O)[C@H](C=C)[C@@H]1Cc1nccc2c3ccccc3[nH]c12	LEG7_HUMAN+5	LGALS7; LGALS7B	Galectin-7	3.656e-08	0.31
142	lyaloside	COC(=O)C1=CO[C@@H](O[C@@H]2O[C@H](CO)[C@@H](O)[C@H](O)[C@H]2O)[C@H](C=C)[C@@H]1Cc1nccc2c3ccccc3[nH]c12	CXCR4_HUMAN+5	CXCR4	C-X-C chemokine receptor type 4	7.303e-08	0.31
142	lyaloside	COC(=O)C1=CO[C@@H](O[C@@H]2O[C@H](CO)[C@@H](O)[C@H](O)[C@H]2O)[C@H](C=C)[C@@H]1Cc1nccc2c3ccccc3[nH]c12	LEG9_HUMAN+5	LGALS9	Galectin-9	1.312e-07	0.36
142	lyaloside	COC(=O)C1=CO[C@@H](O[C@@H]2O[C@H](CO)[C@@H](O)[C@H](O)[C@H]2O)[C@H](C=C)[C@@H]1Cc1nccc2c3ccccc3[nH]c12	IL2_HUMAN+5	IL2	Interleukin-2	3.647e-06	0.35
143	harmane	Cc1nccc2c3ccccc3[nH]c12	Q25615_ONCVO+5		Chitinase	3.883e-23	1
143	harmane	Cc1nccc2c3ccccc3[nH]c12	CP1A2_HUMAN+5	CYP1A2	Cytochrome P450 1A2	0.0002806	1
143	harmane	Cc1nccc2c3ccccc3[nH]c12	CP2D6_HUMAN+5	CYP2D6	Cytochrome P450 2D6	0.03258	1
143	harmane	Cc1nccc2c3ccccc3[nH]c12	CP3A4_HUMAN+5	CYP3A4	Cytochrome P450 3A4	0.2437	1
143	harmane	Cc1nccc2c3ccccc3[nH]c12	Q533H1_FELCA+5	UTS2R	Urotensin II receptor	1.078e-72	0.39
143	harmane	Cc1nccc2c3ccccc3[nH]c12	GLI2_HUMAN+5	GLI2	Zinc finger protein GLI2	1.908e-34	0.34
143	harmane	Cc1nccc2c3ccccc3[nH]c12	GBRA6_HUMAN+5	GABRA6	Gamma-aminobutyric acid receptor subunit alpha-6	1.733e-32	0.37
143	harmane	Cc1nccc2c3ccccc3[nH]c12	M3K11_HUMAN+5	MAP3K11	Mitogen-activated protein kinase kinase kinase 11	1.343e-27	0.34
143	harmane	Cc1nccc2c3ccccc3[nH]c12	M3K9_HUMAN+5	MAP3K9	Mitogen-activated protein kinase kinase kinase 9	5.9e-24	0.34
143	harmane	Cc1nccc2c3ccccc3[nH]c12	E2AK2_HUMAN+5	EIF2AK2	Interferon-induced, double-stranded RNA-activated protein kinase	2.258e-22	0.35
143	harmane	Cc1nccc2c3ccccc3[nH]c12	GLI1_HUMAN+5	GLI1	Zinc finger protein GLI1	4.386e-21	0.34
143	harmane	Cc1nccc2c3ccccc3[nH]c12	PARP1_BOVIN+5	PARP1	Poly [ADP-ribose] polymerase 1	2.519e-20	0.38
143	harmane	Cc1nccc2c3ccccc3[nH]c12	HASP_HUMAN+5	HASPIN	Serine/threonine-protein kinase haspin	2.526e-20	0.58
143	harmane	Cc1nccc2c3ccccc3[nH]c12	GBRA4_HUMAN+5	GABRA4	Gamma-aminobutyric acid receptor subunit alpha-4	2.968e-19	0.36
143	harmane	Cc1nccc2c3ccccc3[nH]c12	UR2R_HUMAN+5	UTS2R	Urotensin-2 receptor	6.57e-19	0.4
143	harmane	Cc1nccc2c3ccccc3[nH]c12	CXCR4_HUMAN+5	CXCR4	C-X-C chemokine receptor type 4	2.971e-18	0.4
143	harmane	Cc1nccc2c3ccccc3[nH]c12	PEBB_HUMAN+5	CBFB	Core-binding factor subunit beta	2.822e-17	0.31
143	harmane	Cc1nccc2c3ccccc3[nH]c12	SMCA2_HUMAN+5	SMARCA2	Probable global transcription activator SNF2L2	3.541e-17	0.55
143	harmane	Cc1nccc2c3ccccc3[nH]c12	PTK6_HUMAN+5	PTK6	Protein-tyrosine kinase 6	1.998e-15	0.36
143	harmane	Cc1nccc2c3ccccc3[nH]c12	M3K10_HUMAN+5	MAP3K10	Mitogen-activated protein kinase kinase kinase 10	1.821e-14	0.31
143	harmane	Cc1nccc2c3ccccc3[nH]c12	GBRA2_HUMAN+5	GABRA2	Gamma-aminobutyric acid receptor subunit alpha-2	8.86e-14	0.37
143	harmane	Cc1nccc2c3ccccc3[nH]c12	GBRA1_HUMAN+5	GABRA1	Gamma-aminobutyric acid receptor subunit alpha-1	1.903e-13	0.37
143	harmane	Cc1nccc2c3ccccc3[nH]c12	GBRA3_HUMAN+5	GABRA3	Gamma-aminobutyric acid receptor subunit alpha-3	4.484e-13	0.37
143	harmane	Cc1nccc2c3ccccc3[nH]c12	DDX3X_HUMAN+5	DDX3X	ATP-dependent RNA helicase DDX3X	4.585e-13	0.29
143	harmane	Cc1nccc2c3ccccc3[nH]c12	GBRB3_HUMAN+5	GABRB3	Gamma-aminobutyric acid receptor subunit beta-3	2.443e-12	0.37
143	harmane	Cc1nccc2c3ccccc3[nH]c12	IKKA_HUMAN+5	CHUK	Inhibitor of nuclear factor kappa-B kinase subunit alpha	1.455e-11	0.32
143	harmane	Cc1nccc2c3ccccc3[nH]c12	GBRG2_HUMAN+5	GABRG2	Gamma-aminobutyric acid receptor subunit gamma-2	3.977e-11	0.37
143	harmane	Cc1nccc2c3ccccc3[nH]c12	KGP1_BOVIN+5	PRKG1	cGMP-dependent protein kinase 1	2.199e-10	0.34
143	harmane	Cc1nccc2c3ccccc3[nH]c12	TYTR_LEIDO+5	TPR	Trypanothione reductase	5.106e-10	0.28
143	harmane	Cc1nccc2c3ccccc3[nH]c12	AOFA_HUMAN+5	MAOA	Amine oxidase [flavin-containing] A	5.954e-10	0.58
143	harmane	Cc1nccc2c3ccccc3[nH]c12	CHIA_HUMAN+5	CHIA	Acidic mammalian chitinase	7.14e-10	0.33
143	harmane	Cc1nccc2c3ccccc3[nH]c12	T23O_RAT+5	Tdo2	Tryptophan 2,3-dioxygenase	1.442e-09	0.3
143	harmane	Cc1nccc2c3ccccc3[nH]c12	I23O2_MOUSE+5	Ido2	Indoleamine 2,3-dioxygenase 2	1.693e-09	0.29
143	harmane	Cc1nccc2c3ccccc3[nH]c12	GBRA5_HUMAN+5	GABRA5	Gamma-aminobutyric acid receptor subunit alpha-5	1.726e-09	0.37
143	harmane	Cc1nccc2c3ccccc3[nH]c12	RNH1_HUMAN+5	RNASEH1	Ribonuclease H1	3.298e-09	0.33
143	harmane	Cc1nccc2c3ccccc3[nH]c12	PORCN_MOUSE+5	Porcn	Protein-serine O-palmitoleoyltransferase porcupine	4.37e-09	0.36
143	harmane	Cc1nccc2c3ccccc3[nH]c12	MDH_THETH+5	mdh	Malate dehydrogenase	7.833e-09	0.34
143	harmane	Cc1nccc2c3ccccc3[nH]c12	A0A072ZLE6_PSEAI+5	mvfR	LysR family transcriptional regulator	2.58e-08	0.3
143	harmane	Cc1nccc2c3ccccc3[nH]c12	STXA_SHIDY+5	stxA	Shiga toxin subunit A	2.968e-08	0.3
143	harmane	Cc1nccc2c3ccccc3[nH]c12	MYLK_CHICK+5	Mylk	Myosin light chain kinase, smooth muscle	3.788e-08	0.34
143	harmane	Cc1nccc2c3ccccc3[nH]c12	KIF11_HUMAN+5	KIF11	Kinesin-like protein KIF11	8.462e-08	0.47
143	harmane	Cc1nccc2c3ccccc3[nH]c12	C11B2_RAT+5	Cyp11b2	Cytochrome P450 11B2, mitochondrial	1.418e-07	0.39
143	harmane	Cc1nccc2c3ccccc3[nH]c12	OXDA_PIG+5	DAO	D-amino-acid oxidase	1.665e-07	0.3
143	harmane	Cc1nccc2c3ccccc3[nH]c12	TOP2A_HUMAN+5	TOP2A	DNA topoisomerase 2-alpha	1.229e-06	0.46
143	harmane	Cc1nccc2c3ccccc3[nH]c12	VDR_HUMAN+5	VDR	Vitamin D3 receptor	2.501e-06	0.33
143	harmane	Cc1nccc2c3ccccc3[nH]c12	PGH2_MOUSE+5	Ptgs2	Prostaglandin G/H synthase 2	2.572e-06	0.33
143	harmane	Cc1nccc2c3ccccc3[nH]c12	CAH3_BOVIN+5	CA3	Carbonic anhydrase 3	2.866e-06	0.3
143	harmane	Cc1nccc2c3ccccc3[nH]c12	PB1_HUMAN+5	PBRM1	Protein polybromo-1	3.821e-06	0.3
143	harmane	Cc1nccc2c3ccccc3[nH]c12	DYR1A_RAT+5	Dyrk1a	Dual specificity tyrosine-phosphorylation-regulated kinase 1A	9.605e-06	0.63

## Sheet: PharmMapper
name_id	name	Smiles	Pharma Model	Num Feature	Fit	Norm Fit	zscore	Num Hydrophobic	Num HB Acceptor	Num HB Donor	Num Positive	Num Negative	Num Aromatic	Name	Class	Uniplot	Function	Disease	Idication
6	3-diethylamino-5-methoxy-1, 2-benzoquinone	CCN(CC)C1=CC(OC)=CC(=O)C1=O	3eqm_v	3	2.992	0.9975	1.08643	2	1	0	0	0	0	Cytochrome P450 19A1	NONE	P11511	Catalyzes the formation of aromatic C18 estrogens from C19 androgens.	NONE	NONE
6	3-diethylamino-5-methoxy-1, 2-benzoquinone	CCN(CC)C1=CC(OC)=CC(=O)C1=O	2p3g_v	3	2.986	0.9954	1.06486	3	0	0	0	0	0	MAP kinase-activated protein kinase 2	NONE	P49137	Involved in protein kinase activity	NONE	NONE
6	3-diethylamino-5-methoxy-1, 2-benzoquinone	CCN(CC)C1=CC(OC)=CC(=O)C1=O	1xj7_v	3	2.983	0.9944	1.06994	2	1	0	0	0	0	Androgen receptor	HORMONE/GROWTH FACTOR	ANDR_HUMAN	Steroid hormone receptors are ligand-activated transcription factors that regulate eukaryotic gene expression and affect cellular proliferation and differentiation in target tissues. Transcription factor activity is modulated by bound coactivator and core	Genetic variation in AR can be responsible of androgenetic alopecia (AGA) [MIM:109200].;Defects in AR are the cause of androgen insensibility syndrome (AIS) [MIM:300068]; previously known as testicular feminization syndrome (TFM). It can be complete (CAIS) when external genitalia are phenotypically female; or partial (PAIS) when external genitalia are substantively ambiguous or mild (MAIS) when e…	Hypoactive sexual desire disorder;Hepatitis B virus infection;Cardiac failure;Andrology;Hirsutism;Female sexual dysfunction;Psoriasis;Reperfusion injury;Plasmodium infection;Atherosclerosis;Prostate hyperplasia;Fatigue;Male sexual dysfunction;Autoimmune disease;Testosterone deficiency;Uterine fibroids;Metabolic disorder;Myalgia;Obesity;Gynecological disorder;Contraception;Cancer;Hypercholesterole…
6	3-diethylamino-5-methoxy-1, 2-benzoquinone	CCN(CC)C1=CC(OC)=CC(=O)C1=O	2vwu_v	3	2.973	0.991	1.06851	2	1	0	0	0	0	Ephrin type-B receptor 4	TRANSFERASE	EPHB4_HUMAN	Receptor for members of the ephrin-B family. Binds to ephrin-B2. May have a role in events mediating differentiation and development.	NONE	Ocular disease;Rheumatoid arthritis;Cancer
6	3-diethylamino-5-methoxy-1, 2-benzoquinone	CCN(CC)C1=CC(OC)=CC(=O)C1=O	3gam_v	3	2.97	0.9899	1.05189	2	1	0	0	0	0	Ribosyldihydronicotinamide dehydrogenase [quinone]	NONE	P16083	Involved in oxidoreductase activity	NONE	Some evidence suggests that NADH might be useful in treating Parkinsons disease, chronic fatigue syndrome, Alzheimers disease and cardiovascular disease.
6	3-diethylamino-5-methoxy-1, 2-benzoquinone	CCN(CC)C1=CC(OC)=CC(=O)C1=O	2pdk_v	3	2.866	0.9553	0.784119	2	1	0	0	0	0	Aldose reductase	OXIDOREDUCTASE	ALDR_HUMAN	Catalyzes the NADPH-dependent reduction of a wide variety of carbonyl-containing compounds to their corresponding alcohols with a broad range of catalytic efficiencies.	In diabetes and galactosemia, increased AR activity leads to high levels of sorbitol and galactitol, respectively, in the cells of many tissues. Accumulation of sugar alcohols has been shown to cause osmotic cataracts in the lens. AR is also thought to play a key role in diabetic complications of three other target tissues, namely, nerve, kidney and retina.	Neuropathy;Diabetic neuropathy;Diabetic foot ulcer;Diabetic complication;Diabetic nephropathy;Retinopathy;Ocular disease;Central nervous system disease;Diabetic retinopathy;Diabetes mellitus;Diabetic cataract;Cataract
6	3-diethylamino-5-methoxy-1, 2-benzoquinone	CCN(CC)C1=CC(OC)=CC(=O)C1=O	1okl_v	3	2.865	0.9549	0.630689	2	1	0	0	0	0	Carbonic anhydrase 2	LYASE	CAH2_HUMAN	Essential for bone resorption and osteoclast differentiation (By similarity). Reversible hydration of carbon dioxide.	Defects in CA2 are the cause of autosomal recessive osteopetrosis type 3 (OPTB3) [MIM:259730]; also known as osteopetrosis with renal tubular acidosis, carbonic anhydrase II deficiency syndrome, Guibaud-Vainsel syndrome or marble brain disease. Osteopetrosis is a rare genetic disease characterized by abnormally dense bone, due to defective resorption of immature bone. The disorder occurs in two f…	NONE
6	3-diethylamino-5-methoxy-1, 2-benzoquinone	CCN(CC)C1=CC(OC)=CC(=O)C1=O	1w8m_v	3	2.813	0.9378	0.409845	1	2	0	0	0	0	Peptidyl-prolyl cis-trans isomerase A	NONE	P62937	Posttranslational modification, protein turnover, chaperones	NONE	For treatment of transplant rejection, rheumatoid arthritis, severe psoriasis
6	3-diethylamino-5-methoxy-1, 2-benzoquinone	CCN(CC)C1=CC(OC)=CC(=O)C1=O	1mkd_v	4	3.747	0.9368	3.95104	2	2	0	0	0	0	cAMP-specific 3,5-cyclic phosphodiesterase 4D	HYDROLASE	PDE4D_HUMAN	Regulates the levels of cAMP in the cell.	Genetic variations in PDE4D might be associated with susceptibility to stroke type 1 (STRK1) [MIM:606799]. A stroke is an acute neurologic event leading to death of neural tissue of the brain and resulting in loss of motor, sensory and/or cognitive function. PubMed:17006457 states that association with stroke has to be considered with caution.	NONE
6	3-diethylamino-5-methoxy-1, 2-benzoquinone	CCN(CC)C1=CC(OC)=CC(=O)C1=O	2a4z_v	3	2.771	0.9236	0.380441	2	1	0	0	0	0	Phosphatidylinositol-4,5-bisphosphate 3-kinase catalytic subunit gamma isoform	TRANSFERASE	PK3CG_HUMAN	3-phosphorylates the cellular phosphoinositide PtdIns- 4,5-biphosphate (PtdIns(4,5)P2) to produce PtdIns-3, 4,5- triiphosphate (PtdIns(3,4,5)P3). Links G-protein coupled receptor activation to the secondary messenger PtdIns(3,4,5)P3 production.	NONE	NONE
6	3-diethylamino-5-methoxy-1, 2-benzoquinone	CCN(CC)C1=CC(OC)=CC(=O)C1=O	1shj_v	3	2.669	0.8896	-0.417237	3	0	0	0	0	0	Caspase-7	HYDROLASE	CASP7_HUMAN	Involved in the activation cascade of caspases responsible for apoptosis execution. Cleaves and activates sterol regulatory element binding proteins (SREBPs). Proteolytically cleaves poly(ADP-ribose) polymerase (PARP) at a 216-Asp-	-Gly- 217 bond. Overe	NONE
6	3-diethylamino-5-methoxy-1, 2-benzoquinone	CCN(CC)C1=CC(OC)=CC(=O)C1=O	1lbk_v	3	2.637	0.879	-0.389738	1	2	0	0	0	0	Glutathione S-transferase P	TRANSFERASE	GSTP1_HUMAN	Conjugation of reduced glutathione to a wide number of exogenous and endogenous hydrophobic electrophiles.	NONE	NONE
6	3-diethylamino-5-methoxy-1, 2-benzoquinone	CCN(CC)C1=CC(OC)=CC(=O)C1=O	2o65_v	3	2.473	0.8245	-1.12867	3	0	0	0	0	0	Proto-oncogene serine/threonine-protein kinase Pim-1	TRANSFERASE	PIM1_HUMAN	Plays a role in signal transduction in blood cells. Contributes to both cell proliferation and survival and thus provide a selective advantage in tumorigenesis. May affect the structure or silencing of chromatin by phosphorylating HP1 gamma/CBX3.	NONE	Cancer
6	3-diethylamino-5-methoxy-1, 2-benzoquinone	CCN(CC)C1=CC(OC)=CC(=O)C1=O	1xlu_v	3	2.414	0.8047	-0.914814	1	2	0	0	0	0	Cholinesterase	HYDROLASE	CHLE_HUMAN	NONE	Defects in BCHE are the cause of butyrylcholinesterase deficiency (BChE deficiency) [MIM:177400]. BChE deficiency is a metabolic disorder characterized by prolonged apnoea after the use of certain anesthetic drugs, including the muscle relaxants succinylcholine or mivacurium and other ester local anesthetics. The duration of the prolonged apnoea varies significantly depending on the extent of the…	Neurotoxicity, drug-induced;Toxicity;Alzheimers disease
6	3-diethylamino-5-methoxy-1, 2-benzoquinone	CCN(CC)C1=CC(OC)=CC(=O)C1=O	2zas_v	4	3.214	0.8035	1.71743	3	1	0	0	0	0	Estrogen-related receptor gamma	NONE	P62508	Orphan receptor that acts as transcription activator in the absence of bound ligand. Binds specifically to an estrogen response element and activates reporter genes controlled by estrogen response elements (By similarity). Induces the expression of PERM1 in the skeletal muscle.	NONE	NONE
6	3-diethylamino-5-methoxy-1, 2-benzoquinone	CCN(CC)C1=CC(OC)=CC(=O)C1=O	1klt_v	3	2.404	0.8012	-0.771172	1	2	0	0	0	0	Chymase	SERINE PROTEASE	CMA1_HUMAN	Major secreted protease of mast cells with suspected roles in vasoactive peptide generation, extracellular matrix degradation, and regulation of gland secretion.	NONE	Asthma;Atopic dermatitis;Atherosclerosis;Thrombosis;Bacterial infection;Fungal infection;Inflammation;Congestive heart failure;Chronic obstructive pulmonary disease;Viral infection;HIV infection;Cardiovascular disease
7	hirsutanine C	C=C[C@H]1[C@@H](NC=C2C1CCOC2=O)O[C@@H]1NC=C2[C@@H](CCOC2=O)[C@H]1C=C	1lbk_v	3	2.929	0.9764	1.22745	1	2	0	0	0	0	Glutathione S-transferase P	TRANSFERASE	GSTP1_HUMAN	Conjugation of reduced glutathione to a wide number of exogenous and endogenous hydrophobic electrophiles.	NONE	NONE
7	hirsutanine C	C=C[C@H]1[C@@H](NC=C2C1CCOC2=O)O[C@@H]1NC=C2[C@@H](CCOC2=O)[C@H]1C=C	1dvz_v	3	2.909	0.9695	1.14674	2	1	0	0	0	0	Transthyretin	HORMONE/GROWTH FACTOR	TTHY_HUMAN	Thyroid hormone-binding protein. Probably transports thyroxine from the bloodstream to the brain.	Defects in TTR are the cause of amyloidosis type 1 (AMYL1) [MIM:176300]. AMYL1 is a hereditary generalized amyloidosis due to transthyretin amyloid deposition. Protein fibrils can form in different tissues leading to amyloid polyneuropathies, amyloidotic cardiomyopathy, carpal tunnel syndrome, systemic senile amyloidosis.;Defects in TTR are the cause of amyloidosis type 7 (AMYL7) [MIM:105210]; al…	NONE
7	hirsutanine C	C=C[C@H]1[C@@H](NC=C2C1CCOC2=O)O[C@@H]1NC=C2[C@@H](CCOC2=O)[C@H]1C=C	1oni_v	3	2.87	0.9566	1.03476	1	1	0	0	1	0	Ribonuclease UK114	NONE	P52758	Translation, ribosomal structure and biogenesis	NONE	NONE
7	hirsutanine C	C=C[C@H]1[C@@H](NC=C2C1CCOC2=O)O[C@@H]1NC=C2[C@@H](CCOC2=O)[C@H]1C=C	1zgy_v	3	2.836	0.9453	0.933922	2	1	0	0	0	0	Peroxisome proliferator-activated receptor gamma	TRANSCRIPTION	PPARG_HUMAN	Receptor that binds peroxisome proliferators such as hypolipidemic drugs and fatty acids. Once activated by a ligand, the receptor binds to a promoter element in the gene for acyl-CoA oxidase and activates its transcription. It therefore controls the pero	Defects in PPARG can lead to type 2 insulin-resistant diabetes and hyptertension.;Defects in PPARG may be associated with susceptibility to obesity [MIM:601665].;Defects in PPARG may be associated with colon cancer.;Defects in PPARG are the cause of familial partial lipodystrophy type 3 (FPLD3) [MIM:604367]. Familial partial lipodystrophies (FPLD) are a heterogeneous group of genetic disorders ch…	Asthma;Cerebrovascular ischemia;Conjunctivitis;Inflammation;Multiple sclerosis;Fibrosis;Unidentified indication;Psoriasis;Heart arrhythmia;Rheumatoid arthritis;Atherosclerosis;Corneal disease;Cardiovascular disease;Ulcerative colitis;Alzheimers disease;Infertility;Syndrome X;Lipid metabolism disorder;Non-insulin dependent diabetes;Metabolic disorder;Diabetic complication;Hyperlipidemia;Lacrimal g…
7	hirsutanine C	C=C[C@H]1[C@@H](NC=C2C1CCOC2=O)O[C@@H]1NC=C2[C@@H](CCOC2=O)[C@H]1C=C	1if4_v	3	2.824	0.9412	0.786963	2	1	0	0	0	0	Carbonic anhydrase 2	LYASE	CAH2_HUMAN	Essential for bone resorption and osteoclast differentiation (By similarity). Reversible hydration of carbon dioxide.	Defects in CA2 are the cause of autosomal recessive osteopetrosis type 3 (OPTB3) [MIM:259730]; also known as osteopetrosis with renal tubular acidosis, carbonic anhydrase II deficiency syndrome, Guibaud-Vainsel syndrome or marble brain disease. Osteopetrosis is a rare genetic disease characterized by abnormally dense bone, due to defective resorption of immature bone. The disorder occurs in two f…	NONE
7	hirsutanine C	C=C[C@H]1[C@@H](NC=C2C1CCOC2=O)O[C@@H]1NC=C2[C@@H](CCOC2=O)[C@H]1C=C	1w8l_v	3	2.804	0.9347	0.720921	2	1	0	0	0	0	Peptidyl-prolyl cis-trans isomerase A	NONE	P62937	Posttranslational modification, protein turnover, chaperones	NONE	For treatment of transplant rejection, rheumatoid arthritis, severe psoriasis
7	hirsutanine C	C=C[C@H]1[C@@H](NC=C2C1CCOC2=O)O[C@@H]1NC=C2[C@@H](CCOC2=O)[C@H]1C=C	2obj_v	3	2.649	0.8831	0.212768	2	1	0	0	0	0	Proto-oncogene serine/threonine-protein kinase Pim-1	NONE	P11309	Involved in protein kinase activity	NONE	For nutritional supplementation, also for treating dietary shortage or imbalance
7	hirsutanine C	C=C[C@H]1[C@@H](NC=C2C1CCOC2=O)O[C@@H]1NC=C2[C@@H](CCOC2=O)[C@H]1C=C	2ocf_v	3	2.59	0.8634	0.209673	2	1	0	0	0	0	Estrogen receptor	HORMONE/GROWTH FACTOR	ESR1_HUMAN	Nuclear hormone receptor. The steroid hormones and their receptors are involved in the regulation of eukaryotic gene expression and affect cellular proliferation and differentiation in target tissues.	NONE	Melanoma;Brain tumor;Inflammation;Myocardial infarction;Fibrosis;Brain ischemia;Psoriasis;Rheumatoid arthritis;Retinitis pigmentosa;Atherosclerosis;Genitourinary disease;Breast disease;Atrophy;Crohns disease;Testosterone deficiency;Uterine fibroids;Fibrocystic breast disease;Arthralgia;Prostatitis;Prostate hyperplasia;Inflammatory bowel disease;Solid tumor;Gynecological disorder;Vascular disease;…
7	hirsutanine C	C=C[C@H]1[C@@H](NC=C2C1CCOC2=O)O[C@@H]1NC=C2[C@@H](CCOC2=O)[C@H]1C=C	1xlu_v	3	2.553	0.851	0.0512319	1	2	0	0	0	0	Cholinesterase	HYDROLASE	CHLE_HUMAN	NONE	Defects in BCHE are the cause of butyrylcholinesterase deficiency (BChE deficiency) [MIM:177400]. BChE deficiency is a metabolic disorder characterized by prolonged apnoea after the use of certain anesthetic drugs, including the muscle relaxants succinylcholine or mivacurium and other ester local anesthetics. The duration of the prolonged apnoea varies significantly depending on the extent of the…	Neurotoxicity, drug-induced;Toxicity;Alzheimers disease
7	hirsutanine C	C=C[C@H]1[C@@H](NC=C2C1CCOC2=O)O[C@@H]1NC=C2[C@@H](CCOC2=O)[C@H]1C=C	1oj9_v	3	2.505	0.8348	-0.1425	3	0	0	0	0	0	Amine oxidase [flavin-containing] B	OXIDOREDUCTASE	AOFB_HUMAN	Catalyzes the oxidative deamination of biogenic and xenobiotic amines and has important functions in the metabolism of neuroactive and vasoactive amines in the central nervous system and peripheral tissues. MAOB preferentially degrades benzylamine and phe	NONE	Alzheimers disease;Cocaine addiction;Major depressive disorder;Epilepsy;Neurodegenerative disease;Attention deficit hyperactivity disorder;Head injury;Parkinsons disease;Dementia;Nicotine dependence;Cerebrovascular ischemia
8	hirsutanine B	O[C@@H]1NC=C2C(CCOC2=O)[C@H]1C=C	1lbk_v	3	2.923	0.9742	1.92313	1	2	0	0	0	0	Glutathione S-transferase P	TRANSFERASE	GSTP1_HUMAN	Conjugation of reduced glutathione to a wide number of exogenous and endogenous hydrophobic electrophiles.	NONE	NONE
8	hirsutanine B	O[C@@H]1NC=C2C(CCOC2=O)[C@H]1C=C	1w8l_v	3	2.8	0.9335	1.35846	2	1	0	0	0	0	Peptidyl-prolyl cis-trans isomerase A	NONE	P62937	Posttranslational modification, protein turnover, chaperones	NONE	For treatment of transplant rejection, rheumatoid arthritis, severe psoriasis
8	hirsutanine B	O[C@@H]1NC=C2C(CCOC2=O)[C@H]1C=C	1if4_v	3	2.592	0.8639	0.453234	2	1	0	0	0	0	Carbonic anhydrase 2	LYASE	CAH2_HUMAN	Essential for bone resorption and osteoclast differentiation (By similarity). Reversible hydration of carbon dioxide.	Defects in CA2 are the cause of autosomal recessive osteopetrosis type 3 (OPTB3) [MIM:259730]; also known as osteopetrosis with renal tubular acidosis, carbonic anhydrase II deficiency syndrome, Guibaud-Vainsel syndrome or marble brain disease. Osteopetrosis is a rare genetic disease characterized by abnormally dense bone, due to defective resorption of immature bone. The disorder occurs in two f…	NONE
8	hirsutanine B	O[C@@H]1NC=C2C(CCOC2=O)[C@H]1C=C	1p0i_v	3	2.479	0.8262	0.0296789	1	2	0	0	0	0	Cholinesterase	HYDROLASE	CHLE_HUMAN	NONE	Defects in BCHE are the cause of butyrylcholinesterase deficiency (BChE deficiency) [MIM:177400]. BChE deficiency is a metabolic disorder characterized by prolonged apnoea after the use of certain anesthetic drugs, including the muscle relaxants succinylcholine or mivacurium and other ester local anesthetics. The duration of the prolonged apnoea varies significantly depending on the extent of the…	Neurotoxicity, drug-induced;Toxicity;Alzheimers disease
9	hirsutanine A	CO[C@@H]1NC=C2C(CCOC2=O)[C@H]1C=C	1lbk_v	3	2.934	0.9779	1.97555	1	2	0	0	0	0	Glutathione S-transferase P	TRANSFERASE	GSTP1_HUMAN	Conjugation of reduced glutathione to a wide number of exogenous and endogenous hydrophobic electrophiles.	NONE	NONE
9	hirsutanine A	CO[C@@H]1NC=C2C(CCOC2=O)[C@H]1C=C	1w8l_v	3	2.825	0.9416	1.41616	2	1	0	0	0	0	Peptidyl-prolyl cis-trans isomerase A	NONE	P62937	Posttranslational modification, protein turnover, chaperones	NONE	For treatment of transplant rejection, rheumatoid arthritis, severe psoriasis
9	hirsutanine A	CO[C@@H]1NC=C2C(CCOC2=O)[C@H]1C=C	1okl_v	3	2.71	0.9033	0.884107	2	1	0	0	0	0	Carbonic anhydrase 2	LYASE	CAH2_HUMAN	Essential for bone resorption and osteoclast differentiation (By similarity). Reversible hydration of carbon dioxide.	Defects in CA2 are the cause of autosomal recessive osteopetrosis type 3 (OPTB3) [MIM:259730]; also known as osteopetrosis with renal tubular acidosis, carbonic anhydrase II deficiency syndrome, Guibaud-Vainsel syndrome or marble brain disease. Osteopetrosis is a rare genetic disease characterized by abnormally dense bone, due to defective resorption of immature bone. The disorder occurs in two f…	NONE
9	hirsutanine A	CO[C@@H]1NC=C2C(CCOC2=O)[C@H]1C=C	1xlu_v	3	2.503	0.8342	0.128453	1	2	0	0	0	0	Cholinesterase	HYDROLASE	CHLE_HUMAN	NONE	Defects in BCHE are the cause of butyrylcholinesterase deficiency (BChE deficiency) [MIM:177400]. BChE deficiency is a metabolic disorder characterized by prolonged apnoea after the use of certain anesthetic drugs, including the muscle relaxants succinylcholine or mivacurium and other ester local anesthetics. The duration of the prolonged apnoea varies significantly depending on the extent of the…	Neurotoxicity, drug-induced;Toxicity;Alzheimers disease
10	alkaloid us 8	CCC(=O)C(C[C@@H]1N(CC[C@@]11C(=O)Nc2ccccc12)C=O)C(=C/OC)\C(=O)OC	1lbk_v	3	2.965	0.9884	1.39096	1	2	0	0	0	0	Glutathione S-transferase P	TRANSFERASE	GSTP1_HUMAN	Conjugation of reduced glutathione to a wide number of exogenous and endogenous hydrophobic electrophiles.	NONE	NONE
10	alkaloid us 8	CCC(=O)C(C[C@@H]1N(CC[C@@]11C(=O)Nc2ccccc12)C=O)C(=C/OC)\C(=O)OC	2ovm_v	3	2.946	0.9819	1.25543	2	1	0	0	0	0	Progesterone receptor	TRANSCRIPTION	PRGR_HUMAN	The steroid hormones and their receptors are involved in the regulation of eukaryotic gene expression and affect cellular proliferation and differentiation in target tissues.	NONE	Uterine fibroids;Menstruation disorder;Infertility;Acne;Breast tumor;Female contraception;Neoplasm;Planned abortion;Dysmenorrhea;Endometriosis;Hormone deficiency;Unidentified indication;Gynecological disorder;Musculoskeletal disease;Estrogen deficiency;Cancer;Contraception;Amenorrhea;Female infertility;Carcinoma;Menopause;Premenstrual syndrome;Anesthesia;Age related macular degeneration;Osteoporo…
10	alkaloid us 8	CCC(=O)C(C[C@@H]1N(CC[C@@]11C(=O)Nc2ccccc12)C=O)C(=C/OC)\C(=O)OC	1q8m_v	3	2.914	0.9714	1.18066	1	2	0	0	0	0	Triggering receptor expressed on myeloid cells 1	NONE	Q9NP99	Involved in immune triggering activity	NONE	For nutritional supplementation, also for treating dietary shortage or imbalance
10	alkaloid us 8	CCC(=O)C(C[C@@H]1N(CC[C@@]11C(=O)Nc2ccccc12)C=O)C(=C/OC)\C(=O)OC	1okl_v	3	2.899	0.9663	1.0969	2	1	0	0	0	0	Carbonic anhydrase 2	LYASE	CAH2_HUMAN	Essential for bone resorption and osteoclast differentiation (By similarity). Reversible hydration of carbon dioxide.	Defects in CA2 are the cause of autosomal recessive osteopetrosis type 3 (OPTB3) [MIM:259730]; also known as osteopetrosis with renal tubular acidosis, carbonic anhydrase II deficiency syndrome, Guibaud-Vainsel syndrome or marble brain disease. Osteopetrosis is a rare genetic disease characterized by abnormally dense bone, due to defective resorption of immature bone. The disorder occurs in two f…	NONE
10	alkaloid us 8	CCC(=O)C(C[C@@H]1N(CC[C@@]11C(=O)Nc2ccccc12)C=O)C(=C/OC)\C(=O)OC	3gam_v	3	2.875	0.9582	1.03228	2	1	0	0	0	0	Ribosyldihydronicotinamide dehydrogenase [quinone]	NONE	P16083	Involved in oxidoreductase activity	NONE	Some evidence suggests that NADH might be useful in treating Parkinsons disease, chronic fatigue syndrome, Alzheimers disease and cardiovascular disease.
10	alkaloid us 8	CCC(=O)C(C[C@@H]1N(CC[C@@]11C(=O)Nc2ccccc12)C=O)C(=C/OC)\C(=O)OC	3dej_v	3	2.869	0.9563	1.03416	2	1	0	0	0	0	Caspase-3	HYDROLASE, APOPTOSIS	CASP3_HUMAN	Involved in the activation cascade of caspases responsible for apoptosis execution. At the onset of apoptosis it proteolytically cleaves poly(ADP-ribose) polymerase (PARP) at a 216-Asp-	-Gly-217 bond. Cleaves and activates sterol regulatory element bind	NONE
10	alkaloid us 8	CCC(=O)C(C[C@@H]1N(CC[C@@]11C(=O)Nc2ccccc12)C=O)C(=C/OC)\C(=O)OC	1pq9_v	3	2.863	0.9543	0.944024	1	2	0	0	0	0	Oxysterols receptor LXR-beta	TRANSCRIPTION REGULATION	NR1H2_HUMAN	Orphan receptor. Binds preferentially to double-stranded oligonucleotide direct repeats having the consensus half-site sequence 5-AGGTCA-3 and 4-nt spacing (DR-4).	NONE	Lipid metabolism disorder;Atherosclerosis
10	alkaloid us 8	CCC(=O)C(C[C@@H]1N(CC[C@@]11C(=O)Nc2ccccc12)C=O)C(=C/OC)\C(=O)OC	1vec_v	3	2.838	0.9459	1.00351	0	3	0	0	0	0	Probable ATP-dependent RNA helicase DDX6	RNA BINDING PROTEIN	DDX6_HUMAN	In the process of mRNA degradation, may play a role in mRNA decapping.	A chromosomal aberration involving DDX6 may be a cause of hematopoietic tumors such as B-cell lymphomas. Translocation t(11;14)(q23;q32).	NONE
10	alkaloid us 8	CCC(=O)C(C[C@@H]1N(CC[C@@]11C(=O)Nc2ccccc12)C=O)C(=C/OC)\C(=O)OC	1w8m_v	3	2.83	0.9434	0.847194	1	2	0	0	0	0	Peptidyl-prolyl cis-trans isomerase A	NONE	P62937	Posttranslational modification, protein turnover, chaperones	NONE	For treatment of transplant rejection, rheumatoid arthritis, severe psoriasis
10	alkaloid us 8	CCC(=O)C(C[C@@H]1N(CC[C@@]11C(=O)Nc2ccccc12)C=O)C(=C/OC)\C(=O)OC	1ogs_v	3	2.73	0.9101	0.591024	0	3	0	0	0	0	Glucosylceramidase	HYDROLASE	GLCM_HUMAN	NONE	Defects in GBA are the cause of Gaucher disease (GD) [MIM:230800]; also known as glucocerebrosidase deficiency. GD is the most prevalent lysosomal storage disease, characterized by accumulation of glucosylceramide in the reticulo-endothelial system. Different clinical forms are recognized depending on the presence (neuronopathic forms) or absence of central nervous system involvement, severity an…	Gaucher disease
10	alkaloid us 8	CCC(=O)C(C[C@@H]1N(CC[C@@]11C(=O)Nc2ccccc12)C=O)C(=C/OC)\C(=O)OC	2oji_v	3	2.664	0.8881	0.398339	2	1	0	0	0	0	Mitogen-activated protein kinase 1	TRANSFERASE	MK01_HUMAN	Involved in both the initiation and regulation of meiosis, mitosis, and postmitotic functions in differentiated cells by phosphorylating a number of transcription factors such as ELK1. Phosphorylates EIF4EBP1; required for initiation of translation. Phosp	NONE	NONE
10	alkaloid us 8	CCC(=O)C(C[C@@H]1N(CC[C@@]11C(=O)Nc2ccccc12)C=O)C(=C/OC)\C(=O)OC	1klt_v	3	2.548	0.8492	0.0679107	1	2	0	0	0	0	Chymase	SERINE PROTEASE	CMA1_HUMAN	Major secreted protease of mast cells with suspected roles in vasoactive peptide generation, extracellular matrix degradation, and regulation of gland secretion.	NONE	Asthma;Atopic dermatitis;Atherosclerosis;Thrombosis;Bacterial infection;Fungal infection;Inflammation;Congestive heart failure;Chronic obstructive pulmonary disease;Viral infection;HIV infection;Cardiovascular disease
10	alkaloid us 8	CCC(=O)C(C[C@@H]1N(CC[C@@]11C(=O)Nc2ccccc12)C=O)C(=C/OC)\C(=O)OC	2brg_v	3	2.474	0.8247	-0.151674	2	1	0	0	0	0	Serine/threonine-protein kinase Chk1	TRANSFERASE	CHK1_HUMAN	Required for checkpoint mediated cell cycle arrest in response to DNA damage or the presence of unreplicated DNA. May also negatively regulate cell cycle progression during unperturbed cell cycles. Recognizes the substrate consensus sequence [R-X-X- S/T].	NONE	Cancer;Solid tumor
11	alkaloid us 7	CCC(=O)C(C[C@@H]1N(CC[C@]11C(=O)Nc2ccccc12)C=O)C(=C/OC)\C(=O)OC	1lbk_v	3	2.965	0.9884	1.39096	1	2	0	0	0	0	Glutathione S-transferase P	TRANSFERASE	GSTP1_HUMAN	Conjugation of reduced glutathione to a wide number of exogenous and endogenous hydrophobic electrophiles.	NONE	NONE
11	alkaloid us 7	CCC(=O)C(C[C@@H]1N(CC[C@]11C(=O)Nc2ccccc12)C=O)C(=C/OC)\C(=O)OC	2ovm_v	3	2.946	0.9819	1.25543	2	1	0	0	0	0	Progesterone receptor	TRANSCRIPTION	PRGR_HUMAN	The steroid hormones and their receptors are involved in the regulation of eukaryotic gene expression and affect cellular proliferation and differentiation in target tissues.	NONE	Uterine fibroids;Menstruation disorder;Infertility;Acne;Breast tumor;Female contraception;Neoplasm;Planned abortion;Dysmenorrhea;Endometriosis;Hormone deficiency;Unidentified indication;Gynecological disorder;Musculoskeletal disease;Estrogen deficiency;Cancer;Contraception;Amenorrhea;Female infertility;Carcinoma;Menopause;Premenstrual syndrome;Anesthesia;Age related macular degeneration;Osteoporo…
11	alkaloid us 7	CCC(=O)C(C[C@@H]1N(CC[C@]11C(=O)Nc2ccccc12)C=O)C(=C/OC)\C(=O)OC	1q8m_v	3	2.914	0.9714	1.18066	1	2	0	0	0	0	Triggering receptor expressed on myeloid cells 1	NONE	Q9NP99	Involved in immune triggering activity	NONE	For nutritional supplementation, also for treating dietary shortage or imbalance
11	alkaloid us 7	CCC(=O)C(C[C@@H]1N(CC[C@]11C(=O)Nc2ccccc12)C=O)C(=C/OC)\C(=O)OC	1okl_v	3	2.899	0.9663	1.0969	2	1	0	0	0	0	Carbonic anhydrase 2	LYASE	CAH2_HUMAN	Essential for bone resorption and osteoclast differentiation (By similarity). Reversible hydration of carbon dioxide.	Defects in CA2 are the cause of autosomal recessive osteopetrosis type 3 (OPTB3) [MIM:259730]; also known as osteopetrosis with renal tubular acidosis, carbonic anhydrase II deficiency syndrome, Guibaud-Vainsel syndrome or marble brain disease. Osteopetrosis is a rare genetic disease characterized by abnormally dense bone, due to defective resorption of immature bone. The disorder occurs in two f…	NONE
11	alkaloid us 7	CCC(=O)C(C[C@@H]1N(CC[C@]11C(=O)Nc2ccccc12)C=O)C(=C/OC)\C(=O)OC	3gam_v	3	2.875	0.9582	1.03228	2	1	0	0	0	0	Ribosyldihydronicotinamide dehydrogenase [quinone]	NONE	P16083	Involved in oxidoreductase activity	NONE	Some evidence suggests that NADH might be useful in treating Parkinsons disease, chronic fatigue syndrome, Alzheimers disease and cardiovascular disease.
11	alkaloid us 7	CCC(=O)C(C[C@@H]1N(CC[C@]11C(=O)Nc2ccccc12)C=O)C(=C/OC)\C(=O)OC	3dej_v	3	2.869	0.9563	1.03416	2	1	0	0	0	0	Caspase-3	HYDROLASE, APOPTOSIS	CASP3_HUMAN	Involved in the activation cascade of caspases responsible for apoptosis execution. At the onset of apoptosis it proteolytically cleaves poly(ADP-ribose) polymerase (PARP) at a 216-Asp-	-Gly-217 bond. Cleaves and activates sterol regulatory element bind	NONE
11	alkaloid us 7	CCC(=O)C(C[C@@H]1N(CC[C@]11C(=O)Nc2ccccc12)C=O)C(=C/OC)\C(=O)OC	1pq9_v	3	2.863	0.9543	0.944024	1	2	0	0	0	0	Oxysterols receptor LXR-beta	TRANSCRIPTION REGULATION	NR1H2_HUMAN	Orphan receptor. Binds preferentially to double-stranded oligonucleotide direct repeats having the consensus half-site sequence 5-AGGTCA-3 and 4-nt spacing (DR-4).	NONE	Lipid metabolism disorder;Atherosclerosis
11	alkaloid us 7	CCC(=O)C(C[C@@H]1N(CC[C@]11C(=O)Nc2ccccc12)C=O)C(=C/OC)\C(=O)OC	1vec_v	3	2.838	0.9459	1.00351	0	3	0	0	0	0	Probable ATP-dependent RNA helicase DDX6	RNA BINDING PROTEIN	DDX6_HUMAN	In the process of mRNA degradation, may play a role in mRNA decapping.	A chromosomal aberration involving DDX6 may be a cause of hematopoietic tumors such as B-cell lymphomas. Translocation t(11;14)(q23;q32).	NONE
11	alkaloid us 7	CCC(=O)C(C[C@@H]1N(CC[C@]11C(=O)Nc2ccccc12)C=O)C(=C/OC)\C(=O)OC	1w8m_v	3	2.83	0.9434	0.847194	1	2	0	0	0	0	Peptidyl-prolyl cis-trans isomerase A	NONE	P62937	Posttranslational modification, protein turnover, chaperones	NONE	For treatment of transplant rejection, rheumatoid arthritis, severe psoriasis
11	alkaloid us 7	CCC(=O)C(C[C@@H]1N(CC[C@]11C(=O)Nc2ccccc12)C=O)C(=C/OC)\C(=O)OC	1ogs_v	3	2.73	0.9101	0.591024	0	3	0	0	0	0	Glucosylceramidase	HYDROLASE	GLCM_HUMAN	NONE	Defects in GBA are the cause of Gaucher disease (GD) [MIM:230800]; also known as glucocerebrosidase deficiency. GD is the most prevalent lysosomal storage disease, characterized by accumulation of glucosylceramide in the reticulo-endothelial system. Different clinical forms are recognized depending on the presence (neuronopathic forms) or absence of central nervous system involvement, severity an…	Gaucher disease
11	alkaloid us 7	CCC(=O)C(C[C@@H]1N(CC[C@]11C(=O)Nc2ccccc12)C=O)C(=C/OC)\C(=O)OC	2oji_v	3	2.664	0.8881	0.398339	2	1	0	0	0	0	Mitogen-activated protein kinase 1	TRANSFERASE	MK01_HUMAN	Involved in both the initiation and regulation of meiosis, mitosis, and postmitotic functions in differentiated cells by phosphorylating a number of transcription factors such as ELK1. Phosphorylates EIF4EBP1; required for initiation of translation. Phosp	NONE	NONE
11	alkaloid us 7	CCC(=O)C(C[C@@H]1N(CC[C@]11C(=O)Nc2ccccc12)C=O)C(=C/OC)\C(=O)OC	1klt_v	3	2.548	0.8492	0.0679107	1	2	0	0	0	0	Chymase	SERINE PROTEASE	CMA1_HUMAN	Major secreted protease of mast cells with suspected roles in vasoactive peptide generation, extracellular matrix degradation, and regulation of gland secretion.	NONE	Asthma;Atopic dermatitis;Atherosclerosis;Thrombosis;Bacterial infection;Fungal infection;Inflammation;Congestive heart failure;Chronic obstructive pulmonary disease;Viral infection;HIV infection;Cardiovascular disease
11	alkaloid us 7	CCC(=O)C(C[C@@H]1N(CC[C@]11C(=O)Nc2ccccc12)C=O)C(=C/OC)\C(=O)OC	2brg_v	3	2.474	0.8247	-0.151674	2	1	0	0	0	0	Serine/threonine-protein kinase Chk1	TRANSFERASE	CHK1_HUMAN	Required for checkpoint mediated cell cycle arrest in response to DNA damage or the presence of unreplicated DNA. May also negatively regulate cell cycle progression during unperturbed cell cycles. Recognizes the substrate consensus sequence [R-X-X- S/T].	NONE	Cancer;Solid tumor
12	salacin	CCC(=O)CC[C@@H]1N(CC[C@@]11C(=O)Nc2ccccc12)C=O	3gam_v	3	2.986	0.9953	1.60088	2	1	0	0	0	0	Ribosyldihydronicotinamide dehydrogenase [quinone]	NONE	P16083	Involved in oxidoreductase activity	NONE	Some evidence suggests that NADH might be useful in treating Parkinsons disease, chronic fatigue syndrome, Alzheimers disease and cardiovascular disease.
12	salacin	CCC(=O)CC[C@@H]1N(CC[C@@]11C(=O)Nc2ccccc12)C=O	3dej_v	3	2.845	0.9485	1.28322	2	1	0	0	0	0	Caspase-3	HYDROLASE, APOPTOSIS	CASP3_HUMAN	Involved in the activation cascade of caspases responsible for apoptosis execution. At the onset of apoptosis it proteolytically cleaves poly(ADP-ribose) polymerase (PARP) at a 216-Asp-	-Gly-217 bond. Cleaves and activates sterol regulatory element bind	NONE
12	salacin	CCC(=O)CC[C@@H]1N(CC[C@@]11C(=O)Nc2ccccc12)C=O	1q8m_v	3	2.845	0.9483	1.26862	1	2	0	0	0	0	Triggering receptor expressed on myeloid cells 1	NONE	Q9NP99	Involved in immune triggering activity	NONE	For nutritional supplementation, also for treating dietary shortage or imbalance
12	salacin	CCC(=O)CC[C@@H]1N(CC[C@@]11C(=O)Nc2ccccc12)C=O	1xf0_v	3	2.631	0.8769	0.464619	2	1	0	0	0	0	Aldo-keto reductase family 1 member C3	OXIDOREDUCTASE	AK1C3_HUMAN	Catalyzes the conversion of aldehydes and ketones to alcohols. Catalyzes the reduction of prostaglandin (PG) D2, PGH2 and phenanthrenequinone (PQ) and the oxidation of 9-alpha,11-beta- PGF2 to PGD2. Functions as a bi-directional 3-alpha-, 17-beta- and 20-	NONE	NONE
12	salacin	CCC(=O)CC[C@@H]1N(CC[C@@]11C(=O)Nc2ccccc12)C=O	1zfq_v	3	2.492	0.8307	0.103749	1	2	0	0	0	0	Carbonic anhydrase 2	LYASE	CAH2_HUMAN	Essential for bone resorption and osteoclast differentiation (By similarity). Reversible hydration of carbon dioxide.	Defects in CA2 are the cause of autosomal recessive osteopetrosis type 3 (OPTB3) [MIM:259730]; also known as osteopetrosis with renal tubular acidosis, carbonic anhydrase II deficiency syndrome, Guibaud-Vainsel syndrome or marble brain disease. Osteopetrosis is a rare genetic disease characterized by abnormally dense bone, due to defective resorption of immature bone. The disorder occurs in two f…	NONE
12	salacin	CCC(=O)CC[C@@H]1N(CC[C@@]11C(=O)Nc2ccccc12)C=O	2brg_v	3	2.484	0.8279	-0.073795	2	1	0	0	0	0	Serine/threonine-protein kinase Chk1	TRANSFERASE	CHK1_HUMAN	Required for checkpoint mediated cell cycle arrest in response to DNA damage or the presence of unreplicated DNA. May also negatively regulate cell cycle progression during unperturbed cell cycles. Recognizes the substrate consensus sequence [R-X-X- S/T].	NONE	Cancer;Solid tumor
23	18α-hirsutanine F	COC(=O)C1=CO[C@@H](C)[C@H]2CN(CCC(=O)c3ccccc3N)C(=O)C[C@H]12	2pg2_v	3	3	1	-0.136155	3	0	0	0	0	0	Kinesin-like protein KIF11	MOTOR PROTEIN,CELL CYCLE	KIF11_HUMAN	Motor protein required for establishing a bipolar spindle. Blocking of KIF11 prevents centrosome migration and arrest cells in mitosis with monoastral microtubule arrays.	NONE	Melanoma;Hodgkins disease;Acute leukemia;Breast tumor;Head and neck tumor;Hepatocellular carcinoma;Ovary tumor;Prostate tumor;Solid tumor;Non-Hodgkin lymphoma;Cancer;Non-small-cell lung cancer;Renal cell carcinoma;Colorectal tumor
23	18α-hirsutanine F	COC(=O)C1=CO[C@@H](C)[C@H]2CN(CCC(=O)c3ccccc3N)C(=O)C[C@H]12	2o65_v	3	3	1	-0.252839	3	0	0	0	0	0	Proto-oncogene serine/threonine-protein kinase Pim-1	TRANSFERASE	PIM1_HUMAN	Plays a role in signal transduction in blood cells. Contributes to both cell proliferation and survival and thus provide a selective advantage in tumorigenesis. May affect the structure or silencing of chromatin by phosphorylating HP1 gamma/CBX3.	NONE	Cancer
23	18α-hirsutanine F	COC(=O)C1=CO[C@@H](C)[C@H]2CN(CCC(=O)c3ccccc3N)C(=O)C[C@H]12	2p3g_v	3	3	1	-0.326112	3	0	0	0	0	0	MAP kinase-activated protein kinase 2	NONE	P49137	Involved in protein kinase activity	NONE	NONE
23	18α-hirsutanine F	COC(=O)C1=CO[C@@H](C)[C@H]2CN(CCC(=O)c3ccccc3N)C(=O)C[C@H]12	1if4_v	3	2.998	0.9994	-0.229509	2	1	0	0	0	0	Carbonic anhydrase 2	LYASE	CAH2_HUMAN	Essential for bone resorption and osteoclast differentiation (By similarity). Reversible hydration of carbon dioxide.	Defects in CA2 are the cause of autosomal recessive osteopetrosis type 3 (OPTB3) [MIM:259730]; also known as osteopetrosis with renal tubular acidosis, carbonic anhydrase II deficiency syndrome, Guibaud-Vainsel syndrome or marble brain disease. Osteopetrosis is a rare genetic disease characterized by abnormally dense bone, due to defective resorption of immature bone. The disorder occurs in two f…	NONE
23	18α-hirsutanine F	COC(=O)C1=CO[C@@H](C)[C@H]2CN(CCC(=O)c3ccccc3N)C(=O)C[C@H]12	2agt_v	3	2.996	0.9987	0.193057	2	1	0	0	0	0	Aldose reductase	OXIDOREDUCTASE	ALDR_HUMAN	Catalyzes the NADPH-dependent reduction of a wide variety of carbonyl-containing compounds to their corresponding alcohols with a broad range of catalytic efficiencies.	In diabetes and galactosemia, increased AR activity leads to high levels of sorbitol and galactitol, respectively, in the cells of many tissues. Accumulation of sugar alcohols has been shown to cause osmotic cataracts in the lens. AR is also thought to play a key role in diabetic complications of three other target tissues, namely, nerve, kidney and retina.	Neuropathy;Diabetic neuropathy;Diabetic foot ulcer;Diabetic complication;Diabetic nephropathy;Retinopathy;Ocular disease;Central nervous system disease;Diabetic retinopathy;Diabetes mellitus;Diabetic cataract;Cataract
23	18α-hirsutanine F	COC(=O)C1=CO[C@@H](C)[C@H]2CN(CCC(=O)c3ccccc3N)C(=O)C[C@H]12	2vwu_v	3	2.992	0.9974	0.0972018	2	1	0	0	0	0	Ephrin type-B receptor 4	TRANSFERASE	EPHB4_HUMAN	Receptor for members of the ephrin-B family. Binds to ephrin-B2. May have a role in events mediating differentiation and development.	NONE	Ocular disease;Rheumatoid arthritis;Cancer
23	18α-hirsutanine F	COC(=O)C1=CO[C@@H](C)[C@H]2CN(CCC(=O)c3ccccc3N)C(=O)C[C@H]12	1dvz_v	3	2.986	0.9954	-0.315617	2	1	0	0	0	0	Transthyretin	HORMONE/GROWTH FACTOR	TTHY_HUMAN	Thyroid hormone-binding protein. Probably transports thyroxine from the bloodstream to the brain.	Defects in TTR are the cause of amyloidosis type 1 (AMYL1) [MIM:176300]. AMYL1 is a hereditary generalized amyloidosis due to transthyretin amyloid deposition. Protein fibrils can form in different tissues leading to amyloid polyneuropathies, amyloidotic cardiomyopathy, carpal tunnel syndrome, systemic senile amyloidosis.;Defects in TTR are the cause of amyloidosis type 7 (AMYL7) [MIM:105210]; al…	NONE
23	18α-hirsutanine F	COC(=O)C1=CO[C@@H](C)[C@H]2CN(CCC(=O)c3ccccc3N)C(=O)C[C@H]12	1no9_v	3	2.971	0.9904	-0.25289	2	1	0	0	0	0	Prothrombin	HYDROLASE	THRB_HUMAN	Thrombin, which cleaves bonds after Arg and Lys, converts fibrinogen to fibrin and activates factors V, VII, VIII, XIII, and, in complex with thrombomodulin, protein C. Functions in blood homeostasis, inflammation and wound healing.	Defects in F2 are the cause of various forms of dysprothrombinemia [MIM:176930].;Genetic variations in F2 may be a cause of susceptibility to ischemic stroke [MIM:601367]; also known as cerebrovascular accident or cerebral infarction. A stroke is an acute neurologic event leading to death of neural tissue of the brain and resulting in loss of motor, sensory and/or cognitive function. Ischemic str…	Deep vein thrombosis;Thrombocytopenia;Cerebrovascular disease;Wound healing;Ebola virus infection;Bone injury;Cerebrovascular ischemia;Restenosis;Thrombosis;Diabetic foot ulcer;Ischemic heart disease;Marburg virus infection;Myocardial disease;Embolism and thrombosis;Myocardial infarction;Cartilage disease;Thromboembolism;Coronary artery disease;Hemophilia;Blood clotting disorder;Bleeding;Atrial f…
23	18α-hirsutanine F	COC(=O)C1=CO[C@@H](C)[C@H]2CN(CCC(=O)c3ccccc3N)C(=O)C[C@H]12	1pq9_v	3	2.965	0.9883	-0.0662308	1	2	0	0	0	0	Oxysterols receptor LXR-beta	TRANSCRIPTION REGULATION	NR1H2_HUMAN	Orphan receptor. Binds preferentially to double-stranded oligonucleotide direct repeats having the consensus half-site sequence 5-AGGTCA-3 and 4-nt spacing (DR-4).	NONE	Lipid metabolism disorder;Atherosclerosis
23	18α-hirsutanine F	COC(=O)C1=CO[C@@H](C)[C@H]2CN(CCC(=O)c3ccccc3N)C(=O)C[C@H]12	1q8m_v	3	2.961	0.9869	0.119983	1	2	0	0	0	0	Triggering receptor expressed on myeloid cells 1	NONE	Q9NP99	Involved in immune triggering activity	NONE	For nutritional supplementation, also for treating dietary shortage or imbalance
23	18α-hirsutanine F	COC(=O)C1=CO[C@@H](C)[C@H]2CN(CCC(=O)c3ccccc3N)C(=O)C[C@H]12	1xlv_v	3	2.953	0.9844	0.138975	1	2	0	0	0	0	Cholinesterase	HYDROLASE	CHLE_HUMAN	NONE	Defects in BCHE are the cause of butyrylcholinesterase deficiency (BChE deficiency) [MIM:177400]. BChE deficiency is a metabolic disorder characterized by prolonged apnoea after the use of certain anesthetic drugs, including the muscle relaxants succinylcholine or mivacurium and other ester local anesthetics. The duration of the prolonged apnoea varies significantly depending on the extent of the…	Neurotoxicity, drug-induced;Toxicity;Alzheimers disease
23	18α-hirsutanine F	COC(=O)C1=CO[C@@H](C)[C@H]2CN(CCC(=O)c3ccccc3N)C(=O)C[C@H]12	1gfw_v	3	2.949	0.983	0.089424	2	1	0	0	0	0	Caspase-3	HYDROLASE	CASP3_HUMAN	Involved in the activation cascade of caspases responsible for apoptosis execution. At the onset of apoptosis it proteolytically cleaves poly(ADP-ribose) polymerase (PARP) at a 216-Asp-	-Gly-217 bond. Cleaves and activates sterol regulatory element bind	NONE
23	18α-hirsutanine F	COC(=O)C1=CO[C@@H](C)[C@H]2CN(CCC(=O)c3ccccc3N)C(=O)C[C@H]12	1v3q_v	3	2.948	0.9827	-0.071839	1	2	0	0	0	0	Purine nucleoside phosphorylase	TRANSFERASE	PNPH_HUMAN	NONE	Defects in NP are the cause of nucleoside phosphorylase deficiency (NP deficiency) [MIM:164050]. It leads to a severe T- cell immunodeficiency with neurologic disorder in children.	T-cell lymphoma;Autoimmune disease;HIV infection;Dermatitis;Chronic lymphocytic leukemia;Acquired Immune Deficiency Syndrome;Inflammation;Multiple sclerosis;Solid tumor;Psoriasis;Non-Hodgkin lymphoma;Viral infection;Cancer;Rheumatoid arthritis;Leukemia;B-cell acute lymphoblastic leukemia;Cutaneous T-cell lymphoma;Ocular disease;Transplant rejection;Immune disorder
23	18α-hirsutanine F	COC(=O)C1=CO[C@@H](C)[C@H]2CN(CCC(=O)c3ccccc3N)C(=O)C[C@H]12	1unh_v	3	2.941	0.9803	0.0888747	2	1	0	0	0	0	Cyclin-dependent kinase 5 activator 1	COMPLEX(KINASE/ACTIVATOR)	CD5R1_HUMAN	p35 is a neuron specific activator of CDK5. The complex p35/CDK5 is required for neurite outgrowth and cortical lamination. Activator of TPKII.	Cleavage of p35 to p25 may be involved in the pathogenesis of Alzheimer disease. The p25 form accumulates in neurons in the brain of patients with Alzheimer disease, but not in normal brain. This accumulation correlates with an increase in CDK5 kinase activity. Application of amyloid beta peptide A- beta(1-42) induced the conversion of p35 to p25 in primary cortical neurons. Expression of the p25…	Neurodegenerative disease
23	18α-hirsutanine F	COC(=O)C1=CO[C@@H](C)[C@H]2CN(CCC(=O)c3ccccc3N)C(=O)C[C@H]12	1lyw_v	3	2.937	0.9791	0.00304076	1	2	0	0	0	0	Cathepsin D	ASPARTIC PROTEASE	CATD_HUMAN	Acid protease active in intracellular protein breakdown. Involved in the pathogenesis of several diseases such as breast cancer and possibly Alzheimer disease.	Defects in CTSD are the cause of neuronal ceroid lipofuscinosis 10 (CLN10) [MIM:610127]; also known as neuronal ceroid lipofuscinosis due to cathepsin D deficiency. The neuronal ceroid lipofuscinosis are a group of progressive neurodegenerative diseases in children and in adults, characterized by visual and mental decline, motor disturbance, epilepsy and behavioral changes.	NONE
23	18α-hirsutanine F	COC(=O)C1=CO[C@@H](C)[C@H]2CN(CCC(=O)c3ccccc3N)C(=O)C[C@H]12	2piq_v	4	3.915	0.9788	1.58085	3	1	0	0	0	0	Androgen receptor	HORMONE RECEPTOR	ANDR_HUMAN	Steroid hormone receptors are ligand-activated transcription factors that regulate eukaryotic gene expression and affect cellular proliferation and differentiation in target tissues. Transcription factor activity is modulated by bound coactivator and core	Genetic variation in AR can be responsible of androgenetic alopecia (AGA) [MIM:109200].;Defects in AR are the cause of androgen insensibility syndrome (AIS) [MIM:300068]; previously known as testicular feminization syndrome (TFM). It can be complete (CAIS) when external genitalia are phenotypically female; or partial (PAIS) when external genitalia are substantively ambiguous or mild (MAIS) when e…	Hypoactive sexual desire disorder;Hepatitis B virus infection;Cardiac failure;Andrology;Hirsutism;Female sexual dysfunction;Psoriasis;Reperfusion injury;Plasmodium infection;Atherosclerosis;Prostate hyperplasia;Fatigue;Male sexual dysfunction;Autoimmune disease;Testosterone deficiency;Uterine fibroids;Metabolic disorder;Myalgia;Obesity;Gynecological disorder;Contraception;Cancer;Hypercholesterole…
23	18α-hirsutanine F	COC(=O)C1=CO[C@@H](C)[C@H]2CN(CCC(=O)c3ccccc3N)C(=O)C[C@H]12	1md3_v	3	2.933	0.9777	-0.291507	1	2	0	0	0	0	Glutathione S-transferase P	TRANSFERASE	GSTP1_HUMAN	Conjugation of reduced glutathione to a wide number of exogenous and endogenous hydrophobic electrophiles.	NONE	NONE
23	18α-hirsutanine F	COC(=O)C1=CO[C@@H](C)[C@H]2CN(CCC(=O)c3ccccc3N)C(=O)C[C@H]12	1pmv_v	3	2.933	0.9775	-0.921774	2	1	0	0	0	0	Mitogen-activated protein kinase 10	TRANSFERASE	MK10_HUMAN	Responds to activation by environmental stress and pro- inflammatory cytokines by phosphorylating a number of transcription factors, primarily components of AP-1 such as c-Jun and ATF2 and thus regulates AP-1 transcriptional activity. Required for stress-	A chromosomal rearrangement involving MAPK10 is a cause of epileptic encephalopathy Lennox-Gastaut type [MIM:606369]. Translocation t(Y;4)(q11.2;q21) which causes MAPK10 truncation. Epileptic encephalopathies of the Lennox-Gastaut group are childhood epileptic disorders characterized by severe psychomotor delay and seizures.	Central nervous system disease;Inflammation;Pulmonary fibrosis;Ischemia;Cerebrovascular ischemia;Neurodegenerative disease
23	18α-hirsutanine F	COC(=O)C1=CO[C@@H](C)[C@H]2CN(CCC(=O)c3ccccc3N)C(=O)C[C@H]12	1w8l_v	3	2.93	0.9766	-0.410367	2	1	0	0	0	0	Peptidyl-prolyl cis-trans isomerase A	NONE	P62937	Posttranslational modification, protein turnover, chaperones	NONE	For treatment of transplant rejection, rheumatoid arthritis, severe psoriasis
23	18α-hirsutanine F	COC(=O)C1=CO[C@@H](C)[C@H]2CN(CCC(=O)c3ccccc3N)C(=O)C[C@H]12	2g01_v	4	3.893	0.9734	1.63916	3	1	0	0	0	0	Mitogen-activated protein kinase 8	TRANSFERASE	MK08_HUMAN	Responds to activation by environmental stress and pro- inflammatory cytokines by phosphorylating a number of transcription factors, primarily components of AP-1 such as JUN, JDP2 and ATF2 and thus regulates AP-1 transcriptional activity. In T-cells, JNK1;JNK1 isoforms display different binding patterns: beta-1 preferentially binds to c-Jun, whereas alpha-1, alpha-2, and beta- 2 have a similar lo…	NONE	Psoriasis;Asthma;Cancer;Neurodegenerative disease;Inflammation;Liver disease;Acute myelogenous leukemia;Diabetes mellitus;Pulmonary fibrosis;Ischemia
23	18α-hirsutanine F	COC(=O)C1=CO[C@@H](C)[C@H]2CN(CCC(=O)c3ccccc3N)C(=O)C[C@H]12	2wmt_v	3	2.906	0.9688	-0.151259	2	1	0	0	0	0	NONE	NONE	NONE	NONE	NONE	NONE
23	18α-hirsutanine F	COC(=O)C1=CO[C@@H](C)[C@H]2CN(CCC(=O)c3ccccc3N)C(=O)C[C@H]12	1rs0_v	3	2.884	0.9615	-0.606238	2	1	0	0	0	0	Complement factor B	HYDROLASE	CFAB_HUMAN	Factor B which is part of the alternate pathway of the complement system is cleaved by factor D into 2 fragments: Ba and Bb. Bb, a serine protease, then combines with complement factor 3b to generate the C3 or C5 convertase. It has also been implicated in	NONE	NONE
23	18α-hirsutanine F	COC(=O)C1=CO[C@@H](C)[C@H]2CN(CCC(=O)c3ccccc3N)C(=O)C[C@H]12	1zgy_v	3	2.874	0.958	-0.0479204	2	1	0	0	0	0	Peroxisome proliferator-activated receptor gamma	TRANSCRIPTION	PPARG_HUMAN	Receptor that binds peroxisome proliferators such as hypolipidemic drugs and fatty acids. Once activated by a ligand, the receptor binds to a promoter element in the gene for acyl-CoA oxidase and activates its transcription. It therefore controls the pero	Defects in PPARG can lead to type 2 insulin-resistant diabetes and hyptertension.;Defects in PPARG may be associated with susceptibility to obesity [MIM:601665].;Defects in PPARG may be associated with colon cancer.;Defects in PPARG are the cause of familial partial lipodystrophy type 3 (FPLD3) [MIM:604367]. Familial partial lipodystrophies (FPLD) are a heterogeneous group of genetic disorders ch…	Asthma;Cerebrovascular ischemia;Conjunctivitis;Inflammation;Multiple sclerosis;Fibrosis;Unidentified indication;Psoriasis;Heart arrhythmia;Rheumatoid arthritis;Atherosclerosis;Corneal disease;Cardiovascular disease;Ulcerative colitis;Alzheimers disease;Infertility;Syndrome X;Lipid metabolism disorder;Non-insulin dependent diabetes;Metabolic disorder;Diabetic complication;Hyperlipidemia;Lacrimal g…
23	18α-hirsutanine F	COC(=O)C1=CO[C@@H](C)[C@H]2CN(CCC(=O)c3ccccc3N)C(=O)C[C@H]12	2fb8_v	4	3.82	0.955	1.61277	3	1	0	0	0	0	B-Raf proto-oncogene serine/threonine-protein kinase	TRANSFERASE	BRAF1_HUMAN	Involved in the transduction of mitogenic signals from the cell membrane to the nucleus. May play a role in the postsynaptic responses of hippocampal neuron.	Defects in BRAF are a cause of cardiofaciocutaneous syndrome (CFC syndrome) [MIM:115150]; also known as cardio-facio- cutaneous syndrome. CFC syndrome is characterized by a distinctive facial appearance, heart defects and mental retardation. Heart defects include pulmonic stenosis, atrial septal defects and hypertrophic cardiomyopathy. Some affected individuals present with ectodermal abnormaliti…	Melanoma;Cancer
23	18α-hirsutanine F	COC(=O)C1=CO[C@@H](C)[C@H]2CN(CCC(=O)c3ccccc3N)C(=O)C[C@H]12	1j78_v	4	3.813	0.9533	0.730694	4	0	0	0	0	0	Vitamin D-binding protein	TRANSPORT, LIGAND BINDING PROTEIN	VTDB_HUMAN	Multifunctional protein found in plasma, ascitic fluid, cerebrospinal fluid, and urine and on the surface of many cell types. In plasma, it carries the vitamin D sterols and prevents polymerization of actin by binding its monomers. DBP associates with mem	NONE	NONE
23	18α-hirsutanine F	COC(=O)C1=CO[C@@H](C)[C@H]2CN(CCC(=O)c3ccccc3N)C(=O)C[C@H]12	1bm6_v	3	2.846	0.9487	-0.58092	2	1	0	0	0	0	Stromelysin-1	METALLOPROTEASE	MMP3_HUMAN	Can degrade fibronectin, laminin, gelatins of type I, III, IV, and V; collagens III, IV, X, and IX, and cartilage proteoglycans. Activates procollagenase.	NONE	NONE
23	18α-hirsutanine F	COC(=O)C1=CO[C@@H](C)[C@H]2CN(CCC(=O)c3ccccc3N)C(=O)C[C@H]12	2i0j_v	3	2.843	0.9478	-0.0732044	2	1	0	0	0	0	Estrogen receptor	TRANSCRIPTION	ESR1_HUMAN	Nuclear hormone receptor. The steroid hormones and their receptors are involved in the regulation of eukaryotic gene expression and affect cellular proliferation and differentiation in target tissues.	NONE	Melanoma;Brain tumor;Inflammation;Myocardial infarction;Fibrosis;Brain ischemia;Psoriasis;Rheumatoid arthritis;Retinitis pigmentosa;Atherosclerosis;Genitourinary disease;Breast disease;Atrophy;Crohns disease;Testosterone deficiency;Uterine fibroids;Fibrocystic breast disease;Arthralgia;Prostatitis;Prostate hyperplasia;Inflammatory bowel disease;Solid tumor;Gynecological disorder;Vascular disease;…
23	18α-hirsutanine F	COC(=O)C1=CO[C@@H](C)[C@H]2CN(CCC(=O)c3ccccc3N)C(=O)C[C@H]12	1zxc_v	4	3.747	0.9366	1.09225	3	1	0	0	0	0	ADAM 17	HYDROLASE	ADA17_HUMAN	Cleaves the membrane-bound precursor of TNF-alpha to its mature soluble form. Responsible for the proteolytic release of several other cell-surface proteins, including p75 TNF-receptor, interleukin 1 receptor type II, p55 TNF-receptor, transforming growth	NONE	Psoriasis;Inflammation;Rheumatoid arthritis;Cardiac failure;Multiple sclerosis;Metastasis;Immune disorder
23	18α-hirsutanine F	COC(=O)C1=CO[C@@H](C)[C@H]2CN(CCC(=O)c3ccccc3N)C(=O)C[C@H]12	1vec_v	3	2.805	0.9349	-0.36236	0	3	0	0	0	0	Probable ATP-dependent RNA helicase DDX6	RNA BINDING PROTEIN	DDX6_HUMAN	In the process of mRNA degradation, may play a role in mRNA decapping.	A chromosomal aberration involving DDX6 may be a cause of hematopoietic tumors such as B-cell lymphomas. Translocation t(11;14)(q23;q32).	NONE
23	18α-hirsutanine F	COC(=O)C1=CO[C@@H](C)[C@H]2CN(CCC(=O)c3ccccc3N)C(=O)C[C@H]12	3dy6_v	4	3.689	0.9223	1.26364	3	1	0	0	0	0	Peroxisome proliferator-activated receptor delta	NONE	Q03181	Involved in DNA binding	NONE	EPA can be used for lowering elevated triglycerides in those who are hyperglyceridemic. In addition, EPA may play a therapeutic role in patients with cystic fibrosis by reducing disease severity and may play a similar role in type 2 diabetics in slowing the progression of diabetic nephropathy.
23	18α-hirsutanine F	COC(=O)C1=CO[C@@H](C)[C@H]2CN(CCC(=O)c3ccccc3N)C(=O)C[C@H]12	1utt_v	5	4.604	0.9208	3.31268	2	3	0	0	0	0	Macrophage metalloelastase	HYDROLASE	MMP12_HUMAN	May be involved in tissue injury and remodeling. Has significant elastolytic activity. Can accept large and small amino acids at the P1 site, but has a preference for leucine. Aromatic or hydrophobic residues are preferred at the P1 site, with small hydr	NONE	Chronic obstructive pulmonary disease
23	18α-hirsutanine F	COC(=O)C1=CO[C@@H](C)[C@H]2CN(CCC(=O)c3ccccc3N)C(=O)C[C@H]12	830c_v	4	3.676	0.9191	1.04063	3	1	0	0	0	0	Collagenase 3	MATRIX METALLOPROTEASE	MMP13_HUMAN	Degrades collagen type I. Does not act on gelatin or casein. Could have a role in tumoral process.	Defects in MMP13 are the cause of spondyloepimetaphyseal dysplasia type 2 (SEMD2) [MIM:602111]; also known as spondyloepimetaphyseal dysplasia type Missouri. SEMDs are a heterogeneous group of skeletal disorders characterized by defective growth and modeling of the spine and long bones. The SEMDs are distinguished from the spondylometaphyseal dysplasias and the spondyloepiphyseal dysplasias by th…	NONE
23	18α-hirsutanine F	COC(=O)C1=CO[C@@H](C)[C@H]2CN(CCC(=O)c3ccccc3N)C(=O)C[C@H]12	2qd9_v	4	3.661	0.9152	1.15778	3	1	0	0	0	0	Mitogen-activated protein kinase 14	NONE	Q16539	Involved in MAP kinase activity	NONE	NONE
23	18α-hirsutanine F	COC(=O)C1=CO[C@@H](C)[C@H]2CN(CCC(=O)c3ccccc3N)C(=O)C[C@H]12	1a28_v	4	3.647	0.9119	0.847663	3	1	0	0	0	0	Progesterone receptor	PROGESTERONE RECEPTOR	PRGR_HUMAN	The steroid hormones and their receptors are involved in the regulation of eukaryotic gene expression and affect cellular proliferation and differentiation in target tissues.	NONE	Uterine fibroids;Menstruation disorder;Infertility;Acne;Breast tumor;Female contraception;Neoplasm;Planned abortion;Dysmenorrhea;Endometriosis;Hormone deficiency;Unidentified indication;Gynecological disorder;Musculoskeletal disease;Estrogen deficiency;Cancer;Contraception;Amenorrhea;Female infertility;Carcinoma;Menopause;Premenstrual syndrome;Anesthesia;Age related macular degeneration;Osteoporo…
23	18α-hirsutanine F	COC(=O)C1=CO[C@@H](C)[C@H]2CN(CCC(=O)c3ccccc3N)C(=O)C[C@H]12	2pe0_v	4	3.645	0.9113	1.1494	3	1	0	0	0	0	3-phosphoinositide-dependent protein kinase 1	TRANSFERASE	PDPK1_HUMAN	Phosphorylates and activates not only PKB/AKT, but also PKA, PKC-zeta, RPS6KA1 and RPS6KB1. May play a general role in signaling processes and in development (By similarity). Isoform 3 is catalytically inactive.	NONE	NONE
23	18α-hirsutanine F	COC(=O)C1=CO[C@@H](C)[C@H]2CN(CCC(=O)c3ccccc3N)C(=O)C[C@H]12	2uzd_v	3	2.72	0.9067	-0.261438	2	1	0	0	0	0	Cyclin-A2	TRANSFERASE	CCNA2_HUMAN	Essential for the control of the cell cycle at the G1/S (start) and the G2/M (mitosis) transitions.	NONE	NONE
23	18α-hirsutanine F	COC(=O)C1=CO[C@@H](C)[C@H]2CN(CCC(=O)c3ccccc3N)C(=O)C[C@H]12	1d7i_v	3	2.714	0.9046	-0.239149	1	2	0	0	0	0	Peptidyl-prolyl cis-trans isomerase FKBP1A	ISOMERASE	FKB1A_HUMAN	May play a role in modulation of ryanodine receptor isoform-1 (RYR-1), a component of the calcium release channel of skeletal muscle sarcoplasmic reticulum. There are four molecules of FKBP12 per skeletal muscle RYR. PPIases accelerate the folding of prot	NONE	NONE
23	18α-hirsutanine F	COC(=O)C1=CO[C@@H](C)[C@H]2CN(CCC(=O)c3ccccc3N)C(=O)C[C@H]12	2h8h_v	4	3.614	0.9035	1.14291	3	1	0	0	0	0	Proto-oncogene tyrosine-protein kinase Src	TRANSFERASE	SRC_HUMAN	NONE	NONE	Hypercalcemia;Cancer;Osteoporosis;Cerebrovascular ischemia;Bone metastases;Metastasis;Solid tumor
23	18α-hirsutanine F	COC(=O)C1=CO[C@@H](C)[C@H]2CN(CCC(=O)c3ccccc3N)C(=O)C[C@H]12	2j38_v	4	3.596	0.8989	1.06206	4	0	0	0	0	0	Coagulation factor X	HYDROLASE	FA10_HUMAN	Factor Xa is a vitamin K-dependent glycoprotein that converts prothrombin to thrombin in the presence of factor Va, calcium and phospholipid during blood clotting.	NONE	Thromboembolism
23	18α-hirsutanine F	COC(=O)C1=CO[C@@H](C)[C@H]2CN(CCC(=O)c3ccccc3N)C(=O)C[C@H]12	1vjy_v	4	3.577	0.8943	0.943121	3	1	0	0	0	0	TGF-beta receptor type-1	TRANSFERASE	TGFR1_HUMAN	On ligand binding, forms a receptor complex consisting of two type II and two type I transmembrane serine/threonine kinases. Type II receptors phosphorylate and activate type I receptors which autophosphorylate, then bind and activate SMAD transcriptional	Defects in TGFBR1 are the cause of Loeys-Dietz syndrome type 1A (LDS1A) [MIM:609192]; also known as Furlong syndrome or Loeys-Dietz aortic aneurysm syndrome (LDAS). LDS1 is an aortic aneurysm syndrome with widespread systemic involvement. The disorder is characterized by arterial tortuosity and aneurysms, craniosynostosis, hypertelorism, and bifid uvula or cleft palate. Other findings include exo…	Skin burns;Glomerulonephritis;Wound healing;Renal disease;Scleroderma;Glaucoma;Diabetic complication;Scar tissue;Inflammation;Urinary tract disease;Pulmonary fibrosis;Diabetic nephropathy;Fibrosis;Solid tumor;Angiogenesis disorder;Glioma;Cancer;Atherosclerosis;Glomerular disease;Lung tumor;Nephritis;Immune disorder;Bone marrow transplantation
23	18α-hirsutanine F	COC(=O)C1=CO[C@@H](C)[C@H]2CN(CCC(=O)c3ccccc3N)C(=O)C[C@H]12	2acl_v	4	3.576	0.8939	1.0862	3	1	0	0	0	0	Retinoic acid receptor RXR-alpha	TRANSCRIPTION	RXRA_HUMAN	Nuclear hormone receptor. Involved in the retinoic acid response pathway. Binds 9-cis retinoic acid (9C-RA). ARF6 acts as a key regulator of the tissue-specific adipocyte P2 (aP2) enhancer (By similarity).	NONE	Acute promyelocytic leukemia
23	18α-hirsutanine F	COC(=O)C1=CO[C@@H](C)[C@H]2CN(CCC(=O)c3ccccc3N)C(=O)C[C@H]12	1xlz_v	4	3.573	0.8933	0.831154	3	1	0	0	0	0	cAMP-specific 3,5-cyclic phosphodiesterase 4B	HYDROLASE	PDE4B_HUMAN	May be involved in mediating central nervous system effects of therapeutic agents ranging from antidepressants to antiasthmatic and anti-inflammatory agents.	NONE	Chronic obstructive pulmonary disease;Asthma
23	18α-hirsutanine F	COC(=O)C1=CO[C@@H](C)[C@H]2CN(CCC(=O)c3ccccc3N)C(=O)C[C@H]12	2ity_v	4	3.546	0.8865	0.98067	3	1	0	0	0	0	Epidermal growth factor receptor	TRANSFERASE	EGFR_HUMAN	Receptor for EGF, but also for other members of the EGF family, as TGF-alpha, amphiregulin, betacellulin, heparin-binding EGF-like growth factor, GP30 and vaccinia virus growth factor. Is involved in the control of cell growth and differentiation. Phospho;Isoform 2/truncated isoform may act as an antagonist.	Defects in EGFR are associated with lung cancer [MIM:211980].	Squamous cell carcinoma;Arteriosclerosis;Melanoma;Central nervous system tumor;Diabetes mellitus;Esophagus tumor;Ischemic heart disease;Brain tumor;Nasopharyngeal carcinoma;Liver tumor;Pancreas tumor;Lung tumor;Psoriasis;Bladder tumor;Esophageal disease;Mesothelioma;Atherosclerosis;Multiple myeloma;Bacterial infection;Uterine cervix tumor;Nasopharynx tumor;Carcinoma;Restenosis;Stomach tumor;Thyro…
23	18α-hirsutanine F	COC(=O)C1=CO[C@@H](C)[C@H]2CN(CCC(=O)c3ccccc3N)C(=O)C[C@H]12	1pme_v	3	2.655	0.8851	-1.04387	3	0	0	0	0	0	Mitogen-activated protein kinase 1	TRANSFERASE	MK01_HUMAN	Involved in both the initiation and regulation of meiosis, mitosis, and postmitotic functions in differentiated cells by phosphorylating a number of transcription factors such as ELK1. Phosphorylates EIF4EBP1; required for initiation of translation. Phosp	NONE	NONE
23	18α-hirsutanine F	COC(=O)C1=CO[C@@H](C)[C@H]2CN(CCC(=O)c3ccccc3N)C(=O)C[C@H]12	1dic_v	4	3.526	0.8814	0.992603	2	2	0	0	0	0	Complement factor D	SERINE PROTEASE	CFAD_HUMAN	Factor D cleaves factor B when the latter is complexed with factor C3b, activating the C3bbb complex, which then becomes the C3 convertase of the alternate pathway. Its function is homologous to that of C1s in the classical pathway.	Defects in CFD are the cause of complement factor D deficiency [MIM:134350]. This deficiency predisposes to invasive meningococcal disease.	Autoimmune disease;Reperfusion injury;Age related macular degeneration
23	18α-hirsutanine F	COC(=O)C1=CO[C@@H](C)[C@H]2CN(CCC(=O)c3ccccc3N)C(=O)C[C@H]12	1pl6_v	5	4.353	0.8707	2.07149	2	3	0	0	0	0	Sorbitol dehydrogenase	OXIDOREDUCTASE	DHSO_HUMAN	NONE	NONE	Diabetic complication
23	18α-hirsutanine F	COC(=O)C1=CO[C@@H](C)[C@H]2CN(CCC(=O)c3ccccc3N)C(=O)C[C@H]12	3eqm_v	3	2.58	0.86	-0.738865	2	1	0	0	0	0	Cytochrome P450 19A1	NONE	P11511	Catalyzes the formation of aromatic C18 estrogens from C19 androgens.	NONE	NONE
23	18α-hirsutanine F	COC(=O)C1=CO[C@@H](C)[C@H]2CN(CCC(=O)c3ccccc3N)C(=O)C[C@H]12	1shj_v	3	2.575	0.8585	-1.48397	3	0	0	0	0	0	Caspase-7	HYDROLASE	CASP7_HUMAN	Involved in the activation cascade of caspases responsible for apoptosis execution. Cleaves and activates sterol regulatory element binding proteins (SREBPs). Proteolytically cleaves poly(ADP-ribose) polymerase (PARP) at a 216-Asp-	-Gly- 217 bond. Overe	NONE
23	18α-hirsutanine F	COC(=O)C1=CO[C@@H](C)[C@H]2CN(CCC(=O)c3ccccc3N)C(=O)C[C@H]12	1xf0_v	3	2.542	0.8474	-0.643152	2	1	0	0	0	0	Aldo-keto reductase family 1 member C3	OXIDOREDUCTASE	AK1C3_HUMAN	Catalyzes the conversion of aldehydes and ketones to alcohols. Catalyzes the reduction of prostaglandin (PG) D2, PGH2 and phenanthrenequinone (PQ) and the oxidation of 9-alpha,11-beta- PGF2 to PGD2. Functions as a bi-directional 3-alpha-, 17-beta- and 20-	NONE	NONE
23	18α-hirsutanine F	COC(=O)C1=CO[C@@H](C)[C@H]2CN(CCC(=O)c3ccccc3N)C(=O)C[C@H]12	1hak_v	4	3.387	0.8468	0.112698	3	1	0	0	0	0	Annexin A5	CALCIUM/PHOSPHOLIPID-BINDING	ANXA5_HUMAN	This protein is an anticoagulant protein that acts as an indirect inhibitor of the thromboplastin-specific complex, which is involved in the blood coagulation cascade.	NONE	NONE
23	18α-hirsutanine F	COC(=O)C1=CO[C@@H](C)[C@H]2CN(CCC(=O)c3ccccc3N)C(=O)C[C@H]12	2zas_v	4	3.383	0.8457	0.451741	3	1	0	0	0	0	Estrogen-related receptor gamma	NONE	P62508	Orphan receptor that acts as transcription activator in the absence of bound ligand. Binds specifically to an estrogen response element and activates reporter genes controlled by estrogen response elements (By similarity). Induces the expression of PERM1 in the skeletal muscle.	NONE	NONE
23	18α-hirsutanine F	COC(=O)C1=CO[C@@H](C)[C@H]2CN(CCC(=O)c3ccccc3N)C(=O)C[C@H]12	1e7a_v	3	2.53	0.8434	-0.882373	3	0	0	0	0	0	Serum albumin	CARRIER PROTEIN	ALBU_HUMAN	Serum albumin, the main protein of plasma, has a good binding capacity for water, Ca(2+), Na(+), K(+), fatty acids, hormones, bilirubin and drugs. Its main function is the regulation of the colloidal osmotic pressure of blood.	Defects in ALB are a cause of familial dysalbuminemic hyperthyroxinemia (FDH) [MIM:103600]. FDH is a form of euthyroid hyperthyroxinemia that is due to increased affinity of ALB for T(4). It is the most common cause of inherited euthyroid hyperthyroxinemia in Caucasian population.;A variant structure of albumin could lead to increased binding of zinc resulting in an asymptomatic augmentation of z…	NONE
24	hirsutanine F	COC(=O)C1=CO[C@H](C)[C@H]2CN(CCC(=O)c3ccccc3N)C(=O)C[C@H]12	2pg2_v	3	3	1	-0.136155	3	0	0	0	0	0	Kinesin-like protein KIF11	MOTOR PROTEIN,CELL CYCLE	KIF11_HUMAN	Motor protein required for establishing a bipolar spindle. Blocking of KIF11 prevents centrosome migration and arrest cells in mitosis with monoastral microtubule arrays.	NONE	Melanoma;Hodgkins disease;Acute leukemia;Breast tumor;Head and neck tumor;Hepatocellular carcinoma;Ovary tumor;Prostate tumor;Solid tumor;Non-Hodgkin lymphoma;Cancer;Non-small-cell lung cancer;Renal cell carcinoma;Colorectal tumor
24	hirsutanine F	COC(=O)C1=CO[C@H](C)[C@H]2CN(CCC(=O)c3ccccc3N)C(=O)C[C@H]12	2o65_v	3	3	1	-0.252839	3	0	0	0	0	0	Proto-oncogene serine/threonine-protein kinase Pim-1	TRANSFERASE	PIM1_HUMAN	Plays a role in signal transduction in blood cells. Contributes to both cell proliferation and survival and thus provide a selective advantage in tumorigenesis. May affect the structure or silencing of chromatin by phosphorylating HP1 gamma/CBX3.	NONE	Cancer
24	hirsutanine F	COC(=O)C1=CO[C@H](C)[C@H]2CN(CCC(=O)c3ccccc3N)C(=O)C[C@H]12	2p3g_v	3	3	1	-0.326112	3	0	0	0	0	0	MAP kinase-activated protein kinase 2	NONE	P49137	Involved in protein kinase activity	NONE	NONE
24	hirsutanine F	COC(=O)C1=CO[C@H](C)[C@H]2CN(CCC(=O)c3ccccc3N)C(=O)C[C@H]12	1if4_v	3	2.998	0.9994	-0.229509	2	1	0	0	0	0	Carbonic anhydrase 2	LYASE	CAH2_HUMAN	Essential for bone resorption and osteoclast differentiation (By similarity). Reversible hydration of carbon dioxide.	Defects in CA2 are the cause of autosomal recessive osteopetrosis type 3 (OPTB3) [MIM:259730]; also known as osteopetrosis with renal tubular acidosis, carbonic anhydrase II deficiency syndrome, Guibaud-Vainsel syndrome or marble brain disease. Osteopetrosis is a rare genetic disease characterized by abnormally dense bone, due to defective resorption of immature bone. The disorder occurs in two f…	NONE
24	hirsutanine F	COC(=O)C1=CO[C@H](C)[C@H]2CN(CCC(=O)c3ccccc3N)C(=O)C[C@H]12	2agt_v	3	2.996	0.9987	0.193057	2	1	0	0	0	0	Aldose reductase	OXIDOREDUCTASE	ALDR_HUMAN	Catalyzes the NADPH-dependent reduction of a wide variety of carbonyl-containing compounds to their corresponding alcohols with a broad range of catalytic efficiencies.	In diabetes and galactosemia, increased AR activity leads to high levels of sorbitol and galactitol, respectively, in the cells of many tissues. Accumulation of sugar alcohols has been shown to cause osmotic cataracts in the lens. AR is also thought to play a key role in diabetic complications of three other target tissues, namely, nerve, kidney and retina.	Neuropathy;Diabetic neuropathy;Diabetic foot ulcer;Diabetic complication;Diabetic nephropathy;Retinopathy;Ocular disease;Central nervous system disease;Diabetic retinopathy;Diabetes mellitus;Diabetic cataract;Cataract
24	hirsutanine F	COC(=O)C1=CO[C@H](C)[C@H]2CN(CCC(=O)c3ccccc3N)C(=O)C[C@H]12	2vwu_v	3	2.992	0.9974	0.0972018	2	1	0	0	0	0	Ephrin type-B receptor 4	TRANSFERASE	EPHB4_HUMAN	Receptor for members of the ephrin-B family. Binds to ephrin-B2. May have a role in events mediating differentiation and development.	NONE	Ocular disease;Rheumatoid arthritis;Cancer
24	hirsutanine F	COC(=O)C1=CO[C@H](C)[C@H]2CN(CCC(=O)c3ccccc3N)C(=O)C[C@H]12	1dvz_v	3	2.986	0.9954	-0.315617	2	1	0	0	0	0	Transthyretin	HORMONE/GROWTH FACTOR	TTHY_HUMAN	Thyroid hormone-binding protein. Probably transports thyroxine from the bloodstream to the brain.	Defects in TTR are the cause of amyloidosis type 1 (AMYL1) [MIM:176300]. AMYL1 is a hereditary generalized amyloidosis due to transthyretin amyloid deposition. Protein fibrils can form in different tissues leading to amyloid polyneuropathies, amyloidotic cardiomyopathy, carpal tunnel syndrome, systemic senile amyloidosis.;Defects in TTR are the cause of amyloidosis type 7 (AMYL7) [MIM:105210]; al…	NONE
24	hirsutanine F	COC(=O)C1=CO[C@H](C)[C@H]2CN(CCC(=O)c3ccccc3N)C(=O)C[C@H]12	1no9_v	3	2.971	0.9904	-0.25289	2	1	0	0	0	0	Prothrombin	HYDROLASE	THRB_HUMAN	Thrombin, which cleaves bonds after Arg and Lys, converts fibrinogen to fibrin and activates factors V, VII, VIII, XIII, and, in complex with thrombomodulin, protein C. Functions in blood homeostasis, inflammation and wound healing.	Defects in F2 are the cause of various forms of dysprothrombinemia [MIM:176930].;Genetic variations in F2 may be a cause of susceptibility to ischemic stroke [MIM:601367]; also known as cerebrovascular accident or cerebral infarction. A stroke is an acute neurologic event leading to death of neural tissue of the brain and resulting in loss of motor, sensory and/or cognitive function. Ischemic str…	Deep vein thrombosis;Thrombocytopenia;Cerebrovascular disease;Wound healing;Ebola virus infection;Bone injury;Cerebrovascular ischemia;Restenosis;Thrombosis;Diabetic foot ulcer;Ischemic heart disease;Marburg virus infection;Myocardial disease;Embolism and thrombosis;Myocardial infarction;Cartilage disease;Thromboembolism;Coronary artery disease;Hemophilia;Blood clotting disorder;Bleeding;Atrial f…
24	hirsutanine F	COC(=O)C1=CO[C@H](C)[C@H]2CN(CCC(=O)c3ccccc3N)C(=O)C[C@H]12	1pq9_v	3	2.965	0.9883	-0.0662308	1	2	0	0	0	0	Oxysterols receptor LXR-beta	TRANSCRIPTION REGULATION	NR1H2_HUMAN	Orphan receptor. Binds preferentially to double-stranded oligonucleotide direct repeats having the consensus half-site sequence 5-AGGTCA-3 and 4-nt spacing (DR-4).	NONE	Lipid metabolism disorder;Atherosclerosis
24	hirsutanine F	COC(=O)C1=CO[C@H](C)[C@H]2CN(CCC(=O)c3ccccc3N)C(=O)C[C@H]12	1q8m_v	3	2.961	0.9869	0.119983	1	2	0	0	0	0	Triggering receptor expressed on myeloid cells 1	NONE	Q9NP99	Involved in immune triggering activity	NONE	For nutritional supplementation, also for treating dietary shortage or imbalance
24	hirsutanine F	COC(=O)C1=CO[C@H](C)[C@H]2CN(CCC(=O)c3ccccc3N)C(=O)C[C@H]12	1xlv_v	3	2.953	0.9844	0.138975	1	2	0	0	0	0	Cholinesterase	HYDROLASE	CHLE_HUMAN	NONE	Defects in BCHE are the cause of butyrylcholinesterase deficiency (BChE deficiency) [MIM:177400]. BChE deficiency is a metabolic disorder characterized by prolonged apnoea after the use of certain anesthetic drugs, including the muscle relaxants succinylcholine or mivacurium and other ester local anesthetics. The duration of the prolonged apnoea varies significantly depending on the extent of the…	Neurotoxicity, drug-induced;Toxicity;Alzheimers disease
24	hirsutanine F	COC(=O)C1=CO[C@H](C)[C@H]2CN(CCC(=O)c3ccccc3N)C(=O)C[C@H]12	1gfw_v	3	2.949	0.983	0.089424	2	1	0	0	0	0	Caspase-3	HYDROLASE	CASP3_HUMAN	Involved in the activation cascade of caspases responsible for apoptosis execution. At the onset of apoptosis it proteolytically cleaves poly(ADP-ribose) polymerase (PARP) at a 216-Asp-	-Gly-217 bond. Cleaves and activates sterol regulatory element bind	NONE
24	hirsutanine F	COC(=O)C1=CO[C@H](C)[C@H]2CN(CCC(=O)c3ccccc3N)C(=O)C[C@H]12	1v3q_v	3	2.948	0.9827	-0.071839	1	2	0	0	0	0	Purine nucleoside phosphorylase	TRANSFERASE	PNPH_HUMAN	NONE	Defects in NP are the cause of nucleoside phosphorylase deficiency (NP deficiency) [MIM:164050]. It leads to a severe T- cell immunodeficiency with neurologic disorder in children.	T-cell lymphoma;Autoimmune disease;HIV infection;Dermatitis;Chronic lymphocytic leukemia;Acquired Immune Deficiency Syndrome;Inflammation;Multiple sclerosis;Solid tumor;Psoriasis;Non-Hodgkin lymphoma;Viral infection;Cancer;Rheumatoid arthritis;Leukemia;B-cell acute lymphoblastic leukemia;Cutaneous T-cell lymphoma;Ocular disease;Transplant rejection;Immune disorder
24	hirsutanine F	COC(=O)C1=CO[C@H](C)[C@H]2CN(CCC(=O)c3ccccc3N)C(=O)C[C@H]12	1unh_v	3	2.941	0.9803	0.0888747	2	1	0	0	0	0	Cyclin-dependent kinase 5 activator 1	COMPLEX(KINASE/ACTIVATOR)	CD5R1_HUMAN	p35 is a neuron specific activator of CDK5. The complex p35/CDK5 is required for neurite outgrowth and cortical lamination. Activator of TPKII.	Cleavage of p35 to p25 may be involved in the pathogenesis of Alzheimer disease. The p25 form accumulates in neurons in the brain of patients with Alzheimer disease, but not in normal brain. This accumulation correlates with an increase in CDK5 kinase activity. Application of amyloid beta peptide A- beta(1-42) induced the conversion of p35 to p25 in primary cortical neurons. Expression of the p25…	Neurodegenerative disease
24	hirsutanine F	COC(=O)C1=CO[C@H](C)[C@H]2CN(CCC(=O)c3ccccc3N)C(=O)C[C@H]12	1lyw_v	3	2.937	0.9791	0.00304076	1	2	0	0	0	0	Cathepsin D	ASPARTIC PROTEASE	CATD_HUMAN	Acid protease active in intracellular protein breakdown. Involved in the pathogenesis of several diseases such as breast cancer and possibly Alzheimer disease.	Defects in CTSD are the cause of neuronal ceroid lipofuscinosis 10 (CLN10) [MIM:610127]; also known as neuronal ceroid lipofuscinosis due to cathepsin D deficiency. The neuronal ceroid lipofuscinosis are a group of progressive neurodegenerative diseases in children and in adults, characterized by visual and mental decline, motor disturbance, epilepsy and behavioral changes.	NONE
24	hirsutanine F	COC(=O)C1=CO[C@H](C)[C@H]2CN(CCC(=O)c3ccccc3N)C(=O)C[C@H]12	2piq_v	4	3.915	0.9788	1.58085	3	1	0	0	0	0	Androgen receptor	HORMONE RECEPTOR	ANDR_HUMAN	Steroid hormone receptors are ligand-activated transcription factors that regulate eukaryotic gene expression and affect cellular proliferation and differentiation in target tissues. Transcription factor activity is modulated by bound coactivator and core	Genetic variation in AR can be responsible of androgenetic alopecia (AGA) [MIM:109200].;Defects in AR are the cause of androgen insensibility syndrome (AIS) [MIM:300068]; previously known as testicular feminization syndrome (TFM). It can be complete (CAIS) when external genitalia are phenotypically female; or partial (PAIS) when external genitalia are substantively ambiguous or mild (MAIS) when e…	Hypoactive sexual desire disorder;Hepatitis B virus infection;Cardiac failure;Andrology;Hirsutism;Female sexual dysfunction;Psoriasis;Reperfusion injury;Plasmodium infection;Atherosclerosis;Prostate hyperplasia;Fatigue;Male sexual dysfunction;Autoimmune disease;Testosterone deficiency;Uterine fibroids;Metabolic disorder;Myalgia;Obesity;Gynecological disorder;Contraception;Cancer;Hypercholesterole…
24	hirsutanine F	COC(=O)C1=CO[C@H](C)[C@H]2CN(CCC(=O)c3ccccc3N)C(=O)C[C@H]12	1md3_v	3	2.933	0.9777	-0.291507	1	2	0	0	0	0	Glutathione S-transferase P	TRANSFERASE	GSTP1_HUMAN	Conjugation of reduced glutathione to a wide number of exogenous and endogenous hydrophobic electrophiles.	NONE	NONE
24	hirsutanine F	COC(=O)C1=CO[C@H](C)[C@H]2CN(CCC(=O)c3ccccc3N)C(=O)C[C@H]12	1pmv_v	3	2.933	0.9775	-0.921774	2	1	0	0	0	0	Mitogen-activated protein kinase 10	TRANSFERASE	MK10_HUMAN	Responds to activation by environmental stress and pro- inflammatory cytokines by phosphorylating a number of transcription factors, primarily components of AP-1 such as c-Jun and ATF2 and thus regulates AP-1 transcriptional activity. Required for stress-	A chromosomal rearrangement involving MAPK10 is a cause of epileptic encephalopathy Lennox-Gastaut type [MIM:606369]. Translocation t(Y;4)(q11.2;q21) which causes MAPK10 truncation. Epileptic encephalopathies of the Lennox-Gastaut group are childhood epileptic disorders characterized by severe psychomotor delay and seizures.	Central nervous system disease;Inflammation;Pulmonary fibrosis;Ischemia;Cerebrovascular ischemia;Neurodegenerative disease
24	hirsutanine F	COC(=O)C1=CO[C@H](C)[C@H]2CN(CCC(=O)c3ccccc3N)C(=O)C[C@H]12	1w8l_v	3	2.93	0.9766	-0.410367	2	1	0	0	0	0	Peptidyl-prolyl cis-trans isomerase A	NONE	P62937	Posttranslational modification, protein turnover, chaperones	NONE	For treatment of transplant rejection, rheumatoid arthritis, severe psoriasis
24	hirsutanine F	COC(=O)C1=CO[C@H](C)[C@H]2CN(CCC(=O)c3ccccc3N)C(=O)C[C@H]12	2g01_v	4	3.893	0.9734	1.63916	3	1	0	0	0	0	Mitogen-activated protein kinase 8	TRANSFERASE	MK08_HUMAN	Responds to activation by environmental stress and pro- inflammatory cytokines by phosphorylating a number of transcription factors, primarily components of AP-1 such as JUN, JDP2 and ATF2 and thus regulates AP-1 transcriptional activity. In T-cells, JNK1;JNK1 isoforms display different binding patterns: beta-1 preferentially binds to c-Jun, whereas alpha-1, alpha-2, and beta- 2 have a similar lo…	NONE	Psoriasis;Asthma;Cancer;Neurodegenerative disease;Inflammation;Liver disease;Acute myelogenous leukemia;Diabetes mellitus;Pulmonary fibrosis;Ischemia
24	hirsutanine F	COC(=O)C1=CO[C@H](C)[C@H]2CN(CCC(=O)c3ccccc3N)C(=O)C[C@H]12	2wmt_v	3	2.906	0.9688	-0.151259	2	1	0	0	0	0	NONE	NONE	NONE	NONE	NONE	NONE
24	hirsutanine F	COC(=O)C1=CO[C@H](C)[C@H]2CN(CCC(=O)c3ccccc3N)C(=O)C[C@H]12	1rs0_v	3	2.884	0.9615	-0.606238	2	1	0	0	0	0	Complement factor B	HYDROLASE	CFAB_HUMAN	Factor B which is part of the alternate pathway of the complement system is cleaved by factor D into 2 fragments: Ba and Bb. Bb, a serine protease, then combines with complement factor 3b to generate the C3 or C5 convertase. It has also been implicated in	NONE	NONE
24	hirsutanine F	COC(=O)C1=CO[C@H](C)[C@H]2CN(CCC(=O)c3ccccc3N)C(=O)C[C@H]12	1zgy_v	3	2.874	0.958	-0.0479204	2	1	0	0	0	0	Peroxisome proliferator-activated receptor gamma	TRANSCRIPTION	PPARG_HUMAN	Receptor that binds peroxisome proliferators such as hypolipidemic drugs and fatty acids. Once activated by a ligand, the receptor binds to a promoter element in the gene for acyl-CoA oxidase and activates its transcription. It therefore controls the pero	Defects in PPARG can lead to type 2 insulin-resistant diabetes and hyptertension.;Defects in PPARG may be associated with susceptibility to obesity [MIM:601665].;Defects in PPARG may be associated with colon cancer.;Defects in PPARG are the cause of familial partial lipodystrophy type 3 (FPLD3) [MIM:604367]. Familial partial lipodystrophies (FPLD) are a heterogeneous group of genetic disorders ch…	Asthma;Cerebrovascular ischemia;Conjunctivitis;Inflammation;Multiple sclerosis;Fibrosis;Unidentified indication;Psoriasis;Heart arrhythmia;Rheumatoid arthritis;Atherosclerosis;Corneal disease;Cardiovascular disease;Ulcerative colitis;Alzheimers disease;Infertility;Syndrome X;Lipid metabolism disorder;Non-insulin dependent diabetes;Metabolic disorder;Diabetic complication;Hyperlipidemia;Lacrimal g…
24	hirsutanine F	COC(=O)C1=CO[C@H](C)[C@H]2CN(CCC(=O)c3ccccc3N)C(=O)C[C@H]12	2fb8_v	4	3.82	0.955	1.61277	3	1	0	0	0	0	B-Raf proto-oncogene serine/threonine-protein kinase	TRANSFERASE	BRAF1_HUMAN	Involved in the transduction of mitogenic signals from the cell membrane to the nucleus. May play a role in the postsynaptic responses of hippocampal neuron.	Defects in BRAF are a cause of cardiofaciocutaneous syndrome (CFC syndrome) [MIM:115150]; also known as cardio-facio- cutaneous syndrome. CFC syndrome is characterized by a distinctive facial appearance, heart defects and mental retardation. Heart defects include pulmonic stenosis, atrial septal defects and hypertrophic cardiomyopathy. Some affected individuals present with ectodermal abnormaliti…	Melanoma;Cancer
24	hirsutanine F	COC(=O)C1=CO[C@H](C)[C@H]2CN(CCC(=O)c3ccccc3N)C(=O)C[C@H]12	1j78_v	4	3.813	0.9533	0.730694	4	0	0	0	0	0	Vitamin D-binding protein	TRANSPORT, LIGAND BINDING PROTEIN	VTDB_HUMAN	Multifunctional protein found in plasma, ascitic fluid, cerebrospinal fluid, and urine and on the surface of many cell types. In plasma, it carries the vitamin D sterols and prevents polymerization of actin by binding its monomers. DBP associates with mem	NONE	NONE
24	hirsutanine F	COC(=O)C1=CO[C@H](C)[C@H]2CN(CCC(=O)c3ccccc3N)C(=O)C[C@H]12	1bm6_v	3	2.846	0.9487	-0.58092	2	1	0	0	0	0	Stromelysin-1	METALLOPROTEASE	MMP3_HUMAN	Can degrade fibronectin, laminin, gelatins of type I, III, IV, and V; collagens III, IV, X, and IX, and cartilage proteoglycans. Activates procollagenase.	NONE	NONE
24	hirsutanine F	COC(=O)C1=CO[C@H](C)[C@H]2CN(CCC(=O)c3ccccc3N)C(=O)C[C@H]12	2i0j_v	3	2.843	0.9478	-0.0732044	2	1	0	0	0	0	Estrogen receptor	TRANSCRIPTION	ESR1_HUMAN	Nuclear hormone receptor. The steroid hormones and their receptors are involved in the regulation of eukaryotic gene expression and affect cellular proliferation and differentiation in target tissues.	NONE	Melanoma;Brain tumor;Inflammation;Myocardial infarction;Fibrosis;Brain ischemia;Psoriasis;Rheumatoid arthritis;Retinitis pigmentosa;Atherosclerosis;Genitourinary disease;Breast disease;Atrophy;Crohns disease;Testosterone deficiency;Uterine fibroids;Fibrocystic breast disease;Arthralgia;Prostatitis;Prostate hyperplasia;Inflammatory bowel disease;Solid tumor;Gynecological disorder;Vascular disease;…
24	hirsutanine F	COC(=O)C1=CO[C@H](C)[C@H]2CN(CCC(=O)c3ccccc3N)C(=O)C[C@H]12	1zxc_v	4	3.747	0.9366	1.09225	3	1	0	0	0	0	ADAM 17	HYDROLASE	ADA17_HUMAN	Cleaves the membrane-bound precursor of TNF-alpha to its mature soluble form. Responsible for the proteolytic release of several other cell-surface proteins, including p75 TNF-receptor, interleukin 1 receptor type II, p55 TNF-receptor, transforming growth	NONE	Psoriasis;Inflammation;Rheumatoid arthritis;Cardiac failure;Multiple sclerosis;Metastasis;Immune disorder
24	hirsutanine F	COC(=O)C1=CO[C@H](C)[C@H]2CN(CCC(=O)c3ccccc3N)C(=O)C[C@H]12	1vec_v	3	2.805	0.9349	-0.36236	0	3	0	0	0	0	Probable ATP-dependent RNA helicase DDX6	RNA BINDING PROTEIN	DDX6_HUMAN	In the process of mRNA degradation, may play a role in mRNA decapping.	A chromosomal aberration involving DDX6 may be a cause of hematopoietic tumors such as B-cell lymphomas. Translocation t(11;14)(q23;q32).	NONE
24	hirsutanine F	COC(=O)C1=CO[C@H](C)[C@H]2CN(CCC(=O)c3ccccc3N)C(=O)C[C@H]12	3dy6_v	4	3.689	0.9223	1.26364	3	1	0	0	0	0	Peroxisome proliferator-activated receptor delta	NONE	Q03181	Involved in DNA binding	NONE	EPA can be used for lowering elevated triglycerides in those who are hyperglyceridemic. In addition, EPA may play a therapeutic role in patients with cystic fibrosis by reducing disease severity and may play a similar role in type 2 diabetics in slowing the progression of diabetic nephropathy.
24	hirsutanine F	COC(=O)C1=CO[C@H](C)[C@H]2CN(CCC(=O)c3ccccc3N)C(=O)C[C@H]12	1utt_v	5	4.604	0.9208	3.31268	2	3	0	0	0	0	Macrophage metalloelastase	HYDROLASE	MMP12_HUMAN	May be involved in tissue injury and remodeling. Has significant elastolytic activity. Can accept large and small amino acids at the P1 site, but has a preference for leucine. Aromatic or hydrophobic residues are preferred at the P1 site, with small hydr	NONE	Chronic obstructive pulmonary disease
24	hirsutanine F	COC(=O)C1=CO[C@H](C)[C@H]2CN(CCC(=O)c3ccccc3N)C(=O)C[C@H]12	830c_v	4	3.676	0.9191	1.04063	3	1	0	0	0	0	Collagenase 3	MATRIX METALLOPROTEASE	MMP13_HUMAN	Degrades collagen type I. Does not act on gelatin or casein. Could have a role in tumoral process.	Defects in MMP13 are the cause of spondyloepimetaphyseal dysplasia type 2 (SEMD2) [MIM:602111]; also known as spondyloepimetaphyseal dysplasia type Missouri. SEMDs are a heterogeneous group of skeletal disorders characterized by defective growth and modeling of the spine and long bones. The SEMDs are distinguished from the spondylometaphyseal dysplasias and the spondyloepiphyseal dysplasias by th…	NONE
24	hirsutanine F	COC(=O)C1=CO[C@H](C)[C@H]2CN(CCC(=O)c3ccccc3N)C(=O)C[C@H]12	2qd9_v	4	3.661	0.9152	1.15778	3	1	0	0	0	0	Mitogen-activated protein kinase 14	NONE	Q16539	Involved in MAP kinase activity	NONE	NONE
24	hirsutanine F	COC(=O)C1=CO[C@H](C)[C@H]2CN(CCC(=O)c3ccccc3N)C(=O)C[C@H]12	1a28_v	4	3.647	0.9119	0.847663	3	1	0	0	0	0	Progesterone receptor	PROGESTERONE RECEPTOR	PRGR_HUMAN	The steroid hormones and their receptors are involved in the regulation of eukaryotic gene expression and affect cellular proliferation and differentiation in target tissues.	NONE	Uterine fibroids;Menstruation disorder;Infertility;Acne;Breast tumor;Female contraception;Neoplasm;Planned abortion;Dysmenorrhea;Endometriosis;Hormone deficiency;Unidentified indication;Gynecological disorder;Musculoskeletal disease;Estrogen deficiency;Cancer;Contraception;Amenorrhea;Female infertility;Carcinoma;Menopause;Premenstrual syndrome;Anesthesia;Age related macular degeneration;Osteoporo…
24	hirsutanine F	COC(=O)C1=CO[C@H](C)[C@H]2CN(CCC(=O)c3ccccc3N)C(=O)C[C@H]12	2pe0_v	4	3.645	0.9113	1.1494	3	1	0	0	0	0	3-phosphoinositide-dependent protein kinase 1	TRANSFERASE	PDPK1_HUMAN	Phosphorylates and activates not only PKB/AKT, but also PKA, PKC-zeta, RPS6KA1 and RPS6KB1. May play a general role in signaling processes and in development (By similarity). Isoform 3 is catalytically inactive.	NONE	NONE
24	hirsutanine F	COC(=O)C1=CO[C@H](C)[C@H]2CN(CCC(=O)c3ccccc3N)C(=O)C[C@H]12	2uzd_v	3	2.72	0.9067	-0.261438	2	1	0	0	0	0	Cyclin-A2	TRANSFERASE	CCNA2_HUMAN	Essential for the control of the cell cycle at the G1/S (start) and the G2/M (mitosis) transitions.	NONE	NONE
24	hirsutanine F	COC(=O)C1=CO[C@H](C)[C@H]2CN(CCC(=O)c3ccccc3N)C(=O)C[C@H]12	1d7i_v	3	2.714	0.9046	-0.239149	1	2	0	0	0	0	Peptidyl-prolyl cis-trans isomerase FKBP1A	ISOMERASE	FKB1A_HUMAN	May play a role in modulation of ryanodine receptor isoform-1 (RYR-1), a component of the calcium release channel of skeletal muscle sarcoplasmic reticulum. There are four molecules of FKBP12 per skeletal muscle RYR. PPIases accelerate the folding of prot	NONE	NONE
24	hirsutanine F	COC(=O)C1=CO[C@H](C)[C@H]2CN(CCC(=O)c3ccccc3N)C(=O)C[C@H]12	2h8h_v	4	3.614	0.9035	1.14291	3	1	0	0	0	0	Proto-oncogene tyrosine-protein kinase Src	TRANSFERASE	SRC_HUMAN	NONE	NONE	Hypercalcemia;Cancer;Osteoporosis;Cerebrovascular ischemia;Bone metastases;Metastasis;Solid tumor
24	hirsutanine F	COC(=O)C1=CO[C@H](C)[C@H]2CN(CCC(=O)c3ccccc3N)C(=O)C[C@H]12	2j38_v	4	3.596	0.8989	1.06206	4	0	0	0	0	0	Coagulation factor X	HYDROLASE	FA10_HUMAN	Factor Xa is a vitamin K-dependent glycoprotein that converts prothrombin to thrombin in the presence of factor Va, calcium and phospholipid during blood clotting.	NONE	Thromboembolism
24	hirsutanine F	COC(=O)C1=CO[C@H](C)[C@H]2CN(CCC(=O)c3ccccc3N)C(=O)C[C@H]12	1vjy_v	4	3.577	0.8943	0.943121	3	1	0	0	0	0	TGF-beta receptor type-1	TRANSFERASE	TGFR1_HUMAN	On ligand binding, forms a receptor complex consisting of two type II and two type I transmembrane serine/threonine kinases. Type II receptors phosphorylate and activate type I receptors which autophosphorylate, then bind and activate SMAD transcriptional	Defects in TGFBR1 are the cause of Loeys-Dietz syndrome type 1A (LDS1A) [MIM:609192]; also known as Furlong syndrome or Loeys-Dietz aortic aneurysm syndrome (LDAS). LDS1 is an aortic aneurysm syndrome with widespread systemic involvement. The disorder is characterized by arterial tortuosity and aneurysms, craniosynostosis, hypertelorism, and bifid uvula or cleft palate. Other findings include exo…	Skin burns;Glomerulonephritis;Wound healing;Renal disease;Scleroderma;Glaucoma;Diabetic complication;Scar tissue;Inflammation;Urinary tract disease;Pulmonary fibrosis;Diabetic nephropathy;Fibrosis;Solid tumor;Angiogenesis disorder;Glioma;Cancer;Atherosclerosis;Glomerular disease;Lung tumor;Nephritis;Immune disorder;Bone marrow transplantation
24	hirsutanine F	COC(=O)C1=CO[C@H](C)[C@H]2CN(CCC(=O)c3ccccc3N)C(=O)C[C@H]12	2acl_v	4	3.576	0.8939	1.0862	3	1	0	0	0	0	Retinoic acid receptor RXR-alpha	TRANSCRIPTION	RXRA_HUMAN	Nuclear hormone receptor. Involved in the retinoic acid response pathway. Binds 9-cis retinoic acid (9C-RA). ARF6 acts as a key regulator of the tissue-specific adipocyte P2 (aP2) enhancer (By similarity).	NONE	Acute promyelocytic leukemia
24	hirsutanine F	COC(=O)C1=CO[C@H](C)[C@H]2CN(CCC(=O)c3ccccc3N)C(=O)C[C@H]12	1xlz_v	4	3.573	0.8933	0.831154	3	1	0	0	0	0	cAMP-specific 3,5-cyclic phosphodiesterase 4B	HYDROLASE	PDE4B_HUMAN	May be involved in mediating central nervous system effects of therapeutic agents ranging from antidepressants to antiasthmatic and anti-inflammatory agents.	NONE	Chronic obstructive pulmonary disease;Asthma
24	hirsutanine F	COC(=O)C1=CO[C@H](C)[C@H]2CN(CCC(=O)c3ccccc3N)C(=O)C[C@H]12	2ity_v	4	3.546	0.8865	0.98067	3	1	0	0	0	0	Epidermal growth factor receptor	TRANSFERASE	EGFR_HUMAN	Receptor for EGF, but also for other members of the EGF family, as TGF-alpha, amphiregulin, betacellulin, heparin-binding EGF-like growth factor, GP30 and vaccinia virus growth factor. Is involved in the control of cell growth and differentiation. Phospho;Isoform 2/truncated isoform may act as an antagonist.	Defects in EGFR are associated with lung cancer [MIM:211980].	Squamous cell carcinoma;Arteriosclerosis;Melanoma;Central nervous system tumor;Diabetes mellitus;Esophagus tumor;Ischemic heart disease;Brain tumor;Nasopharyngeal carcinoma;Liver tumor;Pancreas tumor;Lung tumor;Psoriasis;Bladder tumor;Esophageal disease;Mesothelioma;Atherosclerosis;Multiple myeloma;Bacterial infection;Uterine cervix tumor;Nasopharynx tumor;Carcinoma;Restenosis;Stomach tumor;Thyro…
24	hirsutanine F	COC(=O)C1=CO[C@H](C)[C@H]2CN(CCC(=O)c3ccccc3N)C(=O)C[C@H]12	1pme_v	3	2.655	0.8851	-1.04387	3	0	0	0	0	0	Mitogen-activated protein kinase 1	TRANSFERASE	MK01_HUMAN	Involved in both the initiation and regulation of meiosis, mitosis, and postmitotic functions in differentiated cells by phosphorylating a number of transcription factors such as ELK1. Phosphorylates EIF4EBP1; required for initiation of translation. Phosp	NONE	NONE
24	hirsutanine F	COC(=O)C1=CO[C@H](C)[C@H]2CN(CCC(=O)c3ccccc3N)C(=O)C[C@H]12	1dic_v	4	3.526	0.8814	0.992603	2	2	0	0	0	0	Complement factor D	SERINE PROTEASE	CFAD_HUMAN	Factor D cleaves factor B when the latter is complexed with factor C3b, activating the C3bbb complex, which then becomes the C3 convertase of the alternate pathway. Its function is homologous to that of C1s in the classical pathway.	Defects in CFD are the cause of complement factor D deficiency [MIM:134350]. This deficiency predisposes to invasive meningococcal disease.	Autoimmune disease;Reperfusion injury;Age related macular degeneration
24	hirsutanine F	COC(=O)C1=CO[C@H](C)[C@H]2CN(CCC(=O)c3ccccc3N)C(=O)C[C@H]12	1pl6_v	5	4.353	0.8707	2.07149	2	3	0	0	0	0	Sorbitol dehydrogenase	OXIDOREDUCTASE	DHSO_HUMAN	NONE	NONE	Diabetic complication
24	hirsutanine F	COC(=O)C1=CO[C@H](C)[C@H]2CN(CCC(=O)c3ccccc3N)C(=O)C[C@H]12	3eqm_v	3	2.58	0.86	-0.738865	2	1	0	0	0	0	Cytochrome P450 19A1	NONE	P11511	Catalyzes the formation of aromatic C18 estrogens from C19 androgens.	NONE	NONE
24	hirsutanine F	COC(=O)C1=CO[C@H](C)[C@H]2CN(CCC(=O)c3ccccc3N)C(=O)C[C@H]12	1shj_v	3	2.575	0.8585	-1.48397	3	0	0	0	0	0	Caspase-7	HYDROLASE	CASP7_HUMAN	Involved in the activation cascade of caspases responsible for apoptosis execution. Cleaves and activates sterol regulatory element binding proteins (SREBPs). Proteolytically cleaves poly(ADP-ribose) polymerase (PARP) at a 216-Asp-	-Gly- 217 bond. Overe	NONE
24	hirsutanine F	COC(=O)C1=CO[C@H](C)[C@H]2CN(CCC(=O)c3ccccc3N)C(=O)C[C@H]12	1xf0_v	3	2.542	0.8474	-0.643152	2	1	0	0	0	0	Aldo-keto reductase family 1 member C3	OXIDOREDUCTASE	AK1C3_HUMAN	Catalyzes the conversion of aldehydes and ketones to alcohols. Catalyzes the reduction of prostaglandin (PG) D2, PGH2 and phenanthrenequinone (PQ) and the oxidation of 9-alpha,11-beta- PGF2 to PGD2. Functions as a bi-directional 3-alpha-, 17-beta- and 20-	NONE	NONE
24	hirsutanine F	COC(=O)C1=CO[C@H](C)[C@H]2CN(CCC(=O)c3ccccc3N)C(=O)C[C@H]12	1hak_v	4	3.387	0.8468	0.112698	3	1	0	0	0	0	Annexin A5	CALCIUM/PHOSPHOLIPID-BINDING	ANXA5_HUMAN	This protein is an anticoagulant protein that acts as an indirect inhibitor of the thromboplastin-specific complex, which is involved in the blood coagulation cascade.	NONE	NONE
24	hirsutanine F	COC(=O)C1=CO[C@H](C)[C@H]2CN(CCC(=O)c3ccccc3N)C(=O)C[C@H]12	2zas_v	4	3.383	0.8457	0.451741	3	1	0	0	0	0	Estrogen-related receptor gamma	NONE	P62508	Orphan receptor that acts as transcription activator in the absence of bound ligand. Binds specifically to an estrogen response element and activates reporter genes controlled by estrogen response elements (By similarity). Induces the expression of PERM1 in the skeletal muscle.	NONE	NONE
24	hirsutanine F	COC(=O)C1=CO[C@H](C)[C@H]2CN(CCC(=O)c3ccccc3N)C(=O)C[C@H]12	1e7a_v	3	2.53	0.8434	-0.882373	3	0	0	0	0	0	Serum albumin	CARRIER PROTEIN	ALBU_HUMAN	Serum albumin, the main protein of plasma, has a good binding capacity for water, Ca(2+), Na(+), K(+), fatty acids, hormones, bilirubin and drugs. Its main function is the regulation of the colloidal osmotic pressure of blood.	Defects in ALB are a cause of familial dysalbuminemic hyperthyroxinemia (FDH) [MIM:103600]. FDH is a form of euthyroid hyperthyroxinemia that is due to increased affinity of ALB for T(4). It is the most common cause of inherited euthyroid hyperthyroxinemia in Caucasian population.;A variant structure of albumin could lead to increased binding of zinc resulting in an asymptomatic augmentation of z…	NONE
25	hirsutanine E	COC(=O)C1=CO[C@H](C)[C@H]2CN(CC[C@]3(O)C(=O)Nc4ccccc34)C(=O)C[C@H]12	2o65_v	3	3	1	-0.254725	3	0	0	0	0	0	Proto-oncogene serine/threonine-protein kinase Pim-1	TRANSFERASE	PIM1_HUMAN	Plays a role in signal transduction in blood cells. Contributes to both cell proliferation and survival and thus provide a selective advantage in tumorigenesis. May affect the structure or silencing of chromatin by phosphorylating HP1 gamma/CBX3.	NONE	Cancer
25	hirsutanine E	COC(=O)C1=CO[C@H](C)[C@H]2CN(CC[C@]3(O)C(=O)Nc4ccccc34)C(=O)C[C@H]12	1pme_v	3	3	1	-0.23767	3	0	0	0	0	0	Mitogen-activated protein kinase 1	TRANSFERASE	MK01_HUMAN	Involved in both the initiation and regulation of meiosis, mitosis, and postmitotic functions in differentiated cells by phosphorylating a number of transcription factors such as ELK1. Phosphorylates EIF4EBP1; required for initiation of translation. Phosp	NONE	NONE
25	hirsutanine E	COC(=O)C1=CO[C@H](C)[C@H]2CN(CC[C@]3(O)C(=O)Nc4ccccc34)C(=O)C[C@H]12	2pg2_v	3	3	1	-0.137839	3	0	0	0	0	0	Kinesin-like protein KIF11	MOTOR PROTEIN,CELL CYCLE	KIF11_HUMAN	Motor protein required for establishing a bipolar spindle. Blocking of KIF11 prevents centrosome migration and arrest cells in mitosis with monoastral microtubule arrays.	NONE	Melanoma;Hodgkins disease;Acute leukemia;Breast tumor;Head and neck tumor;Hepatocellular carcinoma;Ovary tumor;Prostate tumor;Solid tumor;Non-Hodgkin lymphoma;Cancer;Non-small-cell lung cancer;Renal cell carcinoma;Colorectal tumor
25	hirsutanine E	COC(=O)C1=CO[C@H](C)[C@H]2CN(CC[C@]3(O)C(=O)Nc4ccccc34)C(=O)C[C@H]12	1if4_v	3	2.998	0.9993	-0.231376	2	1	0	0	0	0	Carbonic anhydrase 2	LYASE	CAH2_HUMAN	Essential for bone resorption and osteoclast differentiation (By similarity). Reversible hydration of carbon dioxide.	Defects in CA2 are the cause of autosomal recessive osteopetrosis type 3 (OPTB3) [MIM:259730]; also known as osteopetrosis with renal tubular acidosis, carbonic anhydrase II deficiency syndrome, Guibaud-Vainsel syndrome or marble brain disease. Osteopetrosis is a rare genetic disease characterized by abnormally dense bone, due to defective resorption of immature bone. The disorder occurs in two f…	NONE
25	hirsutanine E	COC(=O)C1=CO[C@H](C)[C@H]2CN(CC[C@]3(O)C(=O)Nc4ccccc34)C(=O)C[C@H]12	2ikg_v	3	2.994	0.998	0.313486	1	1	0	0	1	0	Aldose reductase	OXIDOREDUCTASE	ALDR_HUMAN	Catalyzes the NADPH-dependent reduction of a wide variety of carbonyl-containing compounds to their corresponding alcohols with a broad range of catalytic efficiencies.	In diabetes and galactosemia, increased AR activity leads to high levels of sorbitol and galactitol, respectively, in the cells of many tissues. Accumulation of sugar alcohols has been shown to cause osmotic cataracts in the lens. AR is also thought to play a key role in diabetic complications of three other target tissues, namely, nerve, kidney and retina.	Neuropathy;Diabetic neuropathy;Diabetic foot ulcer;Diabetic complication;Diabetic nephropathy;Retinopathy;Ocular disease;Central nervous system disease;Diabetic retinopathy;Diabetes mellitus;Diabetic cataract;Cataract
25	hirsutanine E	COC(=O)C1=CO[C@H](C)[C@H]2CN(CC[C@]3(O)C(=O)Nc4ccccc34)C(=O)C[C@H]12	1bm6_v	3	2.993	0.9977	-0.25556	2	1	0	0	0	0	Stromelysin-1	METALLOPROTEASE	MMP3_HUMAN	Can degrade fibronectin, laminin, gelatins of type I, III, IV, and V; collagens III, IV, X, and IX, and cartilage proteoglycans. Activates procollagenase.	NONE	NONE
25	hirsutanine E	COC(=O)C1=CO[C@H](C)[C@H]2CN(CC[C@]3(O)C(=O)Nc4ccccc34)C(=O)C[C@H]12	2pip_v	4	3.981	0.9953	1.73377	3	1	0	0	0	0	Androgen receptor	HORMONE RECEPTOR	ANDR_HUMAN	Steroid hormone receptors are ligand-activated transcription factors that regulate eukaryotic gene expression and affect cellular proliferation and differentiation in target tissues. Transcription factor activity is modulated by bound coactivator and core	Genetic variation in AR can be responsible of androgenetic alopecia (AGA) [MIM:109200].;Defects in AR are the cause of androgen insensibility syndrome (AIS) [MIM:300068]; previously known as testicular feminization syndrome (TFM). It can be complete (CAIS) when external genitalia are phenotypically female; or partial (PAIS) when external genitalia are substantively ambiguous or mild (MAIS) when e…	Hypoactive sexual desire disorder;Hepatitis B virus infection;Cardiac failure;Andrology;Hirsutism;Female sexual dysfunction;Psoriasis;Reperfusion injury;Plasmodium infection;Atherosclerosis;Prostate hyperplasia;Fatigue;Male sexual dysfunction;Autoimmune disease;Testosterone deficiency;Uterine fibroids;Metabolic disorder;Myalgia;Obesity;Gynecological disorder;Contraception;Cancer;Hypercholesterole…
25	hirsutanine E	COC(=O)C1=CO[C@H](C)[C@H]2CN(CC[C@]3(O)C(=O)Nc4ccccc34)C(=O)C[C@H]12	1dvz_v	3	2.985	0.9952	-0.320207	2	1	0	0	0	0	Transthyretin	HORMONE/GROWTH FACTOR	TTHY_HUMAN	Thyroid hormone-binding protein. Probably transports thyroxine from the bloodstream to the brain.	Defects in TTR are the cause of amyloidosis type 1 (AMYL1) [MIM:176300]. AMYL1 is a hereditary generalized amyloidosis due to transthyretin amyloid deposition. Protein fibrils can form in different tissues leading to amyloid polyneuropathies, amyloidotic cardiomyopathy, carpal tunnel syndrome, systemic senile amyloidosis.;Defects in TTR are the cause of amyloidosis type 7 (AMYL7) [MIM:105210]; al…	NONE
25	hirsutanine E	COC(=O)C1=CO[C@H](C)[C@H]2CN(CC[C@]3(O)C(=O)Nc4ccccc34)C(=O)C[C@H]12	2jbo_v	3	2.985	0.9949	0.116582	2	1	0	0	0	0	MAP kinase-activated protein kinase 2	NONE	P49137	Involved in protein kinase activity	NONE	NONE
25	hirsutanine E	COC(=O)C1=CO[C@H](C)[C@H]2CN(CC[C@]3(O)C(=O)Nc4ccccc34)C(=O)C[C@H]12	2vwu_v	3	2.983	0.9942	0.0795918	2	1	0	0	0	0	Ephrin type-B receptor 4	TRANSFERASE	EPHB4_HUMAN	Receptor for members of the ephrin-B family. Binds to ephrin-B2. May have a role in events mediating differentiation and development.	NONE	Ocular disease;Rheumatoid arthritis;Cancer
25	hirsutanine E	COC(=O)C1=CO[C@H](C)[C@H]2CN(CC[C@]3(O)C(=O)Nc4ccccc34)C(=O)C[C@H]12	2vd0_v	3	2.981	0.9937	0.318175	2	0	0	0	1	0	Glutathione-requiring prostaglandin D synthase	ISOMERASE	PTGD2_HUMAN	Catalyzes the conversion of PGH2 to PGD2, a prostaglandin involved in smooth muscle contraction/relaxation and a potent inhibitor of platelet aggregation.	NONE	NONE
25	hirsutanine E	COC(=O)C1=CO[C@H](C)[C@H]2CN(CC[C@]3(O)C(=O)Nc4ccccc34)C(=O)C[C@H]12	1no9_v	3	2.97	0.9901	-0.257052	2	1	0	0	0	0	Prothrombin	HYDROLASE	THRB_HUMAN	Thrombin, which cleaves bonds after Arg and Lys, converts fibrinogen to fibrin and activates factors V, VII, VIII, XIII, and, in complex with thrombomodulin, protein C. Functions in blood homeostasis, inflammation and wound healing.	Defects in F2 are the cause of various forms of dysprothrombinemia [MIM:176930].;Genetic variations in F2 may be a cause of susceptibility to ischemic stroke [MIM:601367]; also known as cerebrovascular accident or cerebral infarction. A stroke is an acute neurologic event leading to death of neural tissue of the brain and resulting in loss of motor, sensory and/or cognitive function. Ischemic str…	Deep vein thrombosis;Thrombocytopenia;Cerebrovascular disease;Wound healing;Ebola virus infection;Bone injury;Cerebrovascular ischemia;Restenosis;Thrombosis;Diabetic foot ulcer;Ischemic heart disease;Marburg virus infection;Myocardial disease;Embolism and thrombosis;Myocardial infarction;Cartilage disease;Thromboembolism;Coronary artery disease;Hemophilia;Blood clotting disorder;Bleeding;Atrial f…
25	hirsutanine E	COC(=O)C1=CO[C@H](C)[C@H]2CN(CC[C@]3(O)C(=O)Nc4ccccc34)C(=O)C[C@H]12	1pq9_v	3	2.963	0.9875	-0.0716915	1	2	0	0	0	0	Oxysterols receptor LXR-beta	TRANSCRIPTION REGULATION	NR1H2_HUMAN	Orphan receptor. Binds preferentially to double-stranded oligonucleotide direct repeats having the consensus half-site sequence 5-AGGTCA-3 and 4-nt spacing (DR-4).	NONE	Lipid metabolism disorder;Atherosclerosis
25	hirsutanine E	COC(=O)C1=CO[C@H](C)[C@H]2CN(CC[C@]3(O)C(=O)Nc4ccccc34)C(=O)C[C@H]12	1unh_v	3	2.961	0.9869	0.120528	2	1	0	0	0	0	Cyclin-dependent kinase 5 activator 1	COMPLEX(KINASE/ACTIVATOR)	CD5R1_HUMAN	p35 is a neuron specific activator of CDK5. The complex p35/CDK5 is required for neurite outgrowth and cortical lamination. Activator of TPKII.	Cleavage of p35 to p25 may be involved in the pathogenesis of Alzheimer disease. The p25 form accumulates in neurons in the brain of patients with Alzheimer disease, but not in normal brain. This accumulation correlates with an increase in CDK5 kinase activity. Application of amyloid beta peptide A- beta(1-42) induced the conversion of p35 to p25 in primary cortical neurons. Expression of the p25…	Neurodegenerative disease
25	hirsutanine E	COC(=O)C1=CO[C@H](C)[C@H]2CN(CC[C@]3(O)C(=O)Nc4ccccc34)C(=O)C[C@H]12	1q8m_v	3	2.96	0.9867	0.116784	1	2	0	0	0	0	Triggering receptor expressed on myeloid cells 1	NONE	Q9NP99	Involved in immune triggering activity	NONE	For nutritional supplementation, also for treating dietary shortage or imbalance
25	hirsutanine E	COC(=O)C1=CO[C@H](C)[C@H]2CN(CC[C@]3(O)C(=O)Nc4ccccc34)C(=O)C[C@H]12	1xlv_v	3	2.953	0.9844	0.137523	1	2	0	0	0	0	Cholinesterase	HYDROLASE	CHLE_HUMAN	NONE	Defects in BCHE are the cause of butyrylcholinesterase deficiency (BChE deficiency) [MIM:177400]. BChE deficiency is a metabolic disorder characterized by prolonged apnoea after the use of certain anesthetic drugs, including the muscle relaxants succinylcholine or mivacurium and other ester local anesthetics. The duration of the prolonged apnoea varies significantly depending on the extent of the…	Neurotoxicity, drug-induced;Toxicity;Alzheimers disease
25	hirsutanine E	COC(=O)C1=CO[C@H](C)[C@H]2CN(CC[C@]3(O)C(=O)Nc4ccccc34)C(=O)C[C@H]12	2i0j_v	3	2.943	0.9809	0.086458	2	1	0	0	0	0	Estrogen receptor	TRANSCRIPTION	ESR1_HUMAN	Nuclear hormone receptor. The steroid hormones and their receptors are involved in the regulation of eukaryotic gene expression and affect cellular proliferation and differentiation in target tissues.	NONE	Melanoma;Brain tumor;Inflammation;Myocardial infarction;Fibrosis;Brain ischemia;Psoriasis;Rheumatoid arthritis;Retinitis pigmentosa;Atherosclerosis;Genitourinary disease;Breast disease;Atrophy;Crohns disease;Testosterone deficiency;Uterine fibroids;Fibrocystic breast disease;Arthralgia;Prostatitis;Prostate hyperplasia;Inflammatory bowel disease;Solid tumor;Gynecological disorder;Vascular disease;…
25	hirsutanine E	COC(=O)C1=CO[C@H](C)[C@H]2CN(CC[C@]3(O)C(=O)Nc4ccccc34)C(=O)C[C@H]12	1md3_v	3	2.94	0.98	-0.277674	1	2	0	0	0	0	Glutathione S-transferase P	TRANSFERASE	GSTP1_HUMAN	Conjugation of reduced glutathione to a wide number of exogenous and endogenous hydrophobic electrophiles.	NONE	NONE
25	hirsutanine E	COC(=O)C1=CO[C@H](C)[C@H]2CN(CC[C@]3(O)C(=O)Nc4ccccc34)C(=O)C[C@H]12	1zgy_v	3	2.94	0.9799	0.0630128	2	1	0	0	0	0	Peroxisome proliferator-activated receptor gamma	TRANSCRIPTION	PPARG_HUMAN	Receptor that binds peroxisome proliferators such as hypolipidemic drugs and fatty acids. Once activated by a ligand, the receptor binds to a promoter element in the gene for acyl-CoA oxidase and activates its transcription. It therefore controls the pero	Defects in PPARG can lead to type 2 insulin-resistant diabetes and hyptertension.;Defects in PPARG may be associated with susceptibility to obesity [MIM:601665].;Defects in PPARG may be associated with colon cancer.;Defects in PPARG are the cause of familial partial lipodystrophy type 3 (FPLD3) [MIM:604367]. Familial partial lipodystrophies (FPLD) are a heterogeneous group of genetic disorders ch…	Asthma;Cerebrovascular ischemia;Conjunctivitis;Inflammation;Multiple sclerosis;Fibrosis;Unidentified indication;Psoriasis;Heart arrhythmia;Rheumatoid arthritis;Atherosclerosis;Corneal disease;Cardiovascular disease;Ulcerative colitis;Alzheimers disease;Infertility;Syndrome X;Lipid metabolism disorder;Non-insulin dependent diabetes;Metabolic disorder;Diabetic complication;Hyperlipidemia;Lacrimal g…
25	hirsutanine E	COC(=O)C1=CO[C@H](C)[C@H]2CN(CC[C@]3(O)C(=O)Nc4ccccc34)C(=O)C[C@H]12	1w8l_v	3	2.93	0.9766	-0.412592	2	1	0	0	0	0	Peptidyl-prolyl cis-trans isomerase A	NONE	P62937	Posttranslational modification, protein turnover, chaperones	NONE	For treatment of transplant rejection, rheumatoid arthritis, severe psoriasis
25	hirsutanine E	COC(=O)C1=CO[C@H](C)[C@H]2CN(CC[C@]3(O)C(=O)Nc4ccccc34)C(=O)C[C@H]12	1rs0_v	3	2.897	0.9656	-0.575852	2	1	0	0	0	0	Complement factor B	HYDROLASE	CFAB_HUMAN	Factor B which is part of the alternate pathway of the complement system is cleaved by factor D into 2 fragments: Ba and Bb. Bb, a serine protease, then combines with complement factor 3b to generate the C3 or C5 convertase. It has also been implicated in	NONE	NONE
25	hirsutanine E	COC(=O)C1=CO[C@H](C)[C@H]2CN(CC[C@]3(O)C(=O)Nc4ccccc34)C(=O)C[C@H]12	1pmv_v	3	2.896	0.9652	-1.0385	2	1	0	0	0	0	Mitogen-activated protein kinase 10	TRANSFERASE	MK10_HUMAN	Responds to activation by environmental stress and pro- inflammatory cytokines by phosphorylating a number of transcription factors, primarily components of AP-1 such as c-Jun and ATF2 and thus regulates AP-1 transcriptional activity. Required for stress-	A chromosomal rearrangement involving MAPK10 is a cause of epileptic encephalopathy Lennox-Gastaut type [MIM:606369]. Translocation t(Y;4)(q11.2;q21) which causes MAPK10 truncation. Epileptic encephalopathies of the Lennox-Gastaut group are childhood epileptic disorders characterized by severe psychomotor delay and seizures.	Central nervous system disease;Inflammation;Pulmonary fibrosis;Ischemia;Cerebrovascular ischemia;Neurodegenerative disease
25	hirsutanine E	COC(=O)C1=CO[C@H](C)[C@H]2CN(CC[C@]3(O)C(=O)Nc4ccccc34)C(=O)C[C@H]12	2br1_v	3	2.887	0.9624	0.127443	2	1	0	0	0	0	Serine/threonine-protein kinase Chk1	TRANSFERASE	CHK1_HUMAN	Required for checkpoint mediated cell cycle arrest in response to DNA damage or the presence of unreplicated DNA. May also negatively regulate cell cycle progression during unperturbed cell cycles. Recognizes the substrate consensus sequence [R-X-X- S/T].	NONE	Cancer;Solid tumor
25	hirsutanine E	COC(=O)C1=CO[C@H](C)[C@H]2CN(CC[C@]3(O)C(=O)Nc4ccccc34)C(=O)C[C@H]12	2g01_v	4	3.833	0.9582	1.49124	3	1	0	0	0	0	Mitogen-activated protein kinase 8	TRANSFERASE	MK08_HUMAN	Responds to activation by environmental stress and pro- inflammatory cytokines by phosphorylating a number of transcription factors, primarily components of AP-1 such as JUN, JDP2 and ATF2 and thus regulates AP-1 transcriptional activity. In T-cells, JNK1;JNK1 isoforms display different binding patterns: beta-1 preferentially binds to c-Jun, whereas alpha-1, alpha-2, and beta- 2 have a similar lo…	NONE	Psoriasis;Asthma;Cancer;Neurodegenerative disease;Inflammation;Liver disease;Acute myelogenous leukemia;Diabetes mellitus;Pulmonary fibrosis;Ischemia
25	hirsutanine E	COC(=O)C1=CO[C@H](C)[C@H]2CN(CC[C@]3(O)C(=O)Nc4ccccc34)C(=O)C[C@H]12	1j78_v	4	3.826	0.9565	0.76417	4	0	0	0	0	0	Vitamin D-binding protein	TRANSPORT, LIGAND BINDING PROTEIN	VTDB_HUMAN	Multifunctional protein found in plasma, ascitic fluid, cerebrospinal fluid, and urine and on the surface of many cell types. In plasma, it carries the vitamin D sterols and prevents polymerization of actin by binding its monomers. DBP associates with mem	NONE	NONE
25	hirsutanine E	COC(=O)C1=CO[C@H](C)[C@H]2CN(CC[C@]3(O)C(=O)Nc4ccccc34)C(=O)C[C@H]12	2wmt_v	3	2.865	0.9549	-0.232479	2	1	0	0	0	0	NONE	NONE	NONE	NONE	NONE	NONE
25	hirsutanine E	COC(=O)C1=CO[C@H](C)[C@H]2CN(CC[C@]3(O)C(=O)Nc4ccccc34)C(=O)C[C@H]12	1vjy_v	4	3.818	0.9544	1.6249	3	1	0	0	0	0	TGF-beta receptor type-1	TRANSFERASE	TGFR1_HUMAN	On ligand binding, forms a receptor complex consisting of two type II and two type I transmembrane serine/threonine kinases. Type II receptors phosphorylate and activate type I receptors which autophosphorylate, then bind and activate SMAD transcriptional	Defects in TGFBR1 are the cause of Loeys-Dietz syndrome type 1A (LDS1A) [MIM:609192]; also known as Furlong syndrome or Loeys-Dietz aortic aneurysm syndrome (LDAS). LDS1 is an aortic aneurysm syndrome with widespread systemic involvement. The disorder is characterized by arterial tortuosity and aneurysms, craniosynostosis, hypertelorism, and bifid uvula or cleft palate. Other findings include exo…	Skin burns;Glomerulonephritis;Wound healing;Renal disease;Scleroderma;Glaucoma;Diabetic complication;Scar tissue;Inflammation;Urinary tract disease;Pulmonary fibrosis;Diabetic nephropathy;Fibrosis;Solid tumor;Angiogenesis disorder;Glioma;Cancer;Atherosclerosis;Glomerular disease;Lung tumor;Nephritis;Immune disorder;Bone marrow transplantation
25	hirsutanine E	COC(=O)C1=CO[C@H](C)[C@H]2CN(CC[C@]3(O)C(=O)Nc4ccccc34)C(=O)C[C@H]12	2ang_v	3	2.86	0.9532	-0.00597155	0	2	0	0	1	0	Angiogenin	HYDROLASE	ANGI_HUMAN	May function as a tRNA-specific ribonuclease that binds to actin on the surface of endothelial cells; once bound, angiogenin is endocytosed and translocated to the nucleus, thereby promoting the endothelial invasiveness necessary for blood vessel formatio	Defects in ANG are the cause of susceptibility to amyotrophic lateral sclerosis type 9 (ALS9) [MIM:611895]. ALS is a degenerative disorder of motor neurons in the cortex, brain stem and spinal cord. ALS is characterized by muscular weakness and atrophy.	NONE
25	hirsutanine E	COC(=O)C1=CO[C@H](C)[C@H]2CN(CC[C@]3(O)C(=O)Nc4ccccc34)C(=O)C[C@H]12	2fb8_v	4	3.794	0.9485	1.55169	3	1	0	0	0	0	B-Raf proto-oncogene serine/threonine-protein kinase	TRANSFERASE	BRAF1_HUMAN	Involved in the transduction of mitogenic signals from the cell membrane to the nucleus. May play a role in the postsynaptic responses of hippocampal neuron.	Defects in BRAF are a cause of cardiofaciocutaneous syndrome (CFC syndrome) [MIM:115150]; also known as cardio-facio- cutaneous syndrome. CFC syndrome is characterized by a distinctive facial appearance, heart defects and mental retardation. Heart defects include pulmonic stenosis, atrial septal defects and hypertrophic cardiomyopathy. Some affected individuals present with ectodermal abnormaliti…	Melanoma;Cancer
25	hirsutanine E	COC(=O)C1=CO[C@H](C)[C@H]2CN(CC[C@]3(O)C(=O)Nc4ccccc34)C(=O)C[C@H]12	830c_v	4	3.766	0.9415	1.24296	3	1	0	0	0	0	Collagenase 3	MATRIX METALLOPROTEASE	MMP13_HUMAN	Degrades collagen type I. Does not act on gelatin or casein. Could have a role in tumoral process.	Defects in MMP13 are the cause of spondyloepimetaphyseal dysplasia type 2 (SEMD2) [MIM:602111]; also known as spondyloepimetaphyseal dysplasia type Missouri. SEMDs are a heterogeneous group of skeletal disorders characterized by defective growth and modeling of the spine and long bones. The SEMDs are distinguished from the spondylometaphyseal dysplasias and the spondyloepiphyseal dysplasias by th…	NONE
25	hirsutanine E	COC(=O)C1=CO[C@H](C)[C@H]2CN(CC[C@]3(O)C(=O)Nc4ccccc34)C(=O)C[C@H]12	3dy6_v	4	3.765	0.9411	1.44879	3	1	0	0	0	0	Peroxisome proliferator-activated receptor delta	NONE	Q03181	Involved in DNA binding	NONE	EPA can be used for lowering elevated triglycerides in those who are hyperglyceridemic. In addition, EPA may play a therapeutic role in patients with cystic fibrosis by reducing disease severity and may play a similar role in type 2 diabetics in slowing the progression of diabetic nephropathy.
25	hirsutanine E	COC(=O)C1=CO[C@H](C)[C@H]2CN(CC[C@]3(O)C(=O)Nc4ccccc34)C(=O)C[C@H]12	1tow_v	4	3.746	0.9365	1.18657	2	1	0	0	1	0	Fatty acid-binding protein, adipocyte	LIPID TRANSPORT	FABP4_HUMAN	Lipid transport protein in adipocytes. Binds both long chain fatty acids and retinoic acid. Delivers long-chain fatty acids and retinoic acid to their cognate receptors in the nucleus (By similarity).	NONE	Non-insulin dependent diabetes
25	hirsutanine E	COC(=O)C1=CO[C@H](C)[C@H]2CN(CC[C@]3(O)C(=O)Nc4ccccc34)C(=O)C[C@H]12	1zxc_v	4	3.742	0.9356	1.08334	3	1	0	0	0	0	ADAM 17	HYDROLASE	ADA17_HUMAN	Cleaves the membrane-bound precursor of TNF-alpha to its mature soluble form. Responsible for the proteolytic release of several other cell-surface proteins, including p75 TNF-receptor, interleukin 1 receptor type II, p55 TNF-receptor, transforming growth	NONE	Psoriasis;Inflammation;Rheumatoid arthritis;Cardiac failure;Multiple sclerosis;Metastasis;Immune disorder
25	hirsutanine E	COC(=O)C1=CO[C@H](C)[C@H]2CN(CC[C@]3(O)C(=O)Nc4ccccc34)C(=O)C[C@H]12	2pe0_v	4	3.742	0.9355	1.35465	3	1	0	0	0	0	3-phosphoinositide-dependent protein kinase 1	TRANSFERASE	PDPK1_HUMAN	Phosphorylates and activates not only PKB/AKT, but also PKA, PKC-zeta, RPS6KA1 and RPS6KB1. May play a general role in signaling processes and in development (By similarity). Isoform 3 is catalytically inactive.	NONE	NONE
25	hirsutanine E	COC(=O)C1=CO[C@H](C)[C@H]2CN(CC[C@]3(O)C(=O)Nc4ccccc34)C(=O)C[C@H]12	1ca7_v	4	3.716	0.9291	1.34838	1	2	0	0	1	0	Macrophage migration inhibitory factor	CYTOKINE	MIF_HUMAN	The expression of MIF at sites of inflammation suggest a role for the mediator in regulating the function of macrophage in host defense. Also acts as a phenylpyruvate tautomerase.	Genetic variations in MIF are associated with susceptibility to systemic juvenile rheumatoid arthritis [MIM:604302]. Systemic juvenile rheumatoid arthritis is juvenile chronic arthritis associated with severe, debilitating, extraarticular features, and occasionally fatal complications. Despite medical treatment, many children still experience early joint destruction, necessitating surgical replac…	Insulin dependent diabetes;Glomerulonephritis;Cancer;Rheumatoid arthritis;Sepsis;Autoimmune disease;Atherosclerosis;Infection;Inflammation;Myocardial infarction;Immune disorder
25	hirsutanine E	COC(=O)C1=CO[C@H](C)[C@H]2CN(CC[C@]3(O)C(=O)Nc4ccccc34)C(=O)C[C@H]12	1a28_v	4	3.709	0.9273	1.01313	3	1	0	0	0	0	Progesterone receptor	PROGESTERONE RECEPTOR	PRGR_HUMAN	The steroid hormones and their receptors are involved in the regulation of eukaryotic gene expression and affect cellular proliferation and differentiation in target tissues.	NONE	Uterine fibroids;Menstruation disorder;Infertility;Acne;Breast tumor;Female contraception;Neoplasm;Planned abortion;Dysmenorrhea;Endometriosis;Hormone deficiency;Unidentified indication;Gynecological disorder;Musculoskeletal disease;Estrogen deficiency;Cancer;Contraception;Amenorrhea;Female infertility;Carcinoma;Menopause;Premenstrual syndrome;Anesthesia;Age related macular degeneration;Osteoporo…
25	hirsutanine E	COC(=O)C1=CO[C@H](C)[C@H]2CN(CC[C@]3(O)C(=O)Nc4ccccc34)C(=O)C[C@H]12	1vec_v	3	2.777	0.9257	-0.423996	0	3	0	0	0	0	Probable ATP-dependent RNA helicase DDX6	RNA BINDING PROTEIN	DDX6_HUMAN	In the process of mRNA degradation, may play a role in mRNA decapping.	A chromosomal aberration involving DDX6 may be a cause of hematopoietic tumors such as B-cell lymphomas. Translocation t(11;14)(q23;q32).	NONE
25	hirsutanine E	COC(=O)C1=CO[C@H](C)[C@H]2CN(CC[C@]3(O)C(=O)Nc4ccccc34)C(=O)C[C@H]12	1v3q_v	3	2.769	0.923	-0.437209	1	2	0	0	0	0	Purine nucleoside phosphorylase	TRANSFERASE	PNPH_HUMAN	NONE	Defects in NP are the cause of nucleoside phosphorylase deficiency (NP deficiency) [MIM:164050]. It leads to a severe T- cell immunodeficiency with neurologic disorder in children.	T-cell lymphoma;Autoimmune disease;HIV infection;Dermatitis;Chronic lymphocytic leukemia;Acquired Immune Deficiency Syndrome;Inflammation;Multiple sclerosis;Solid tumor;Psoriasis;Non-Hodgkin lymphoma;Viral infection;Cancer;Rheumatoid arthritis;Leukemia;B-cell acute lymphoblastic leukemia;Cutaneous T-cell lymphoma;Ocular disease;Transplant rejection;Immune disorder
25	hirsutanine E	COC(=O)C1=CO[C@H](C)[C@H]2CN(CC[C@]3(O)C(=O)Nc4ccccc34)C(=O)C[C@H]12	3eqm_v	3	2.765	0.9218	-0.399396	2	1	0	0	0	0	Cytochrome P450 19A1	NONE	P11511	Catalyzes the formation of aromatic C18 estrogens from C19 androgens.	NONE	NONE
25	hirsutanine E	COC(=O)C1=CO[C@H](C)[C@H]2CN(CC[C@]3(O)C(=O)Nc4ccccc34)C(=O)C[C@H]12	2f6t_v	3	2.764	0.9213	-0.436842	2	0	0	0	1	0	Tyrosine-protein phosphatase non-receptor type 1	HYDROLASE	PTN1_HUMAN	May play an important role in CKII- and p60c-src-induced signal transduction cascades (By similarity).	NONE	NONE
25	hirsutanine E	COC(=O)C1=CO[C@H](C)[C@H]2CN(CC[C@]3(O)C(=O)Nc4ccccc34)C(=O)C[C@H]12	1lhw_v	4	3.663	0.9156	1.20274	2	2	0	0	0	0	Sex hormone-binding globulin	TRANSPORT PROTEIN	SHBG_HUMAN	Functions as an androgen transport protein, but may also be involved in receptor mediated processes. Each dimer binds one molecule of steroid. Specific for 5-alpha-dihydrotestosterone, testosterone, and 17-beta-estradiol. Regulates the plasma metabolic cl	NONE	NONE
25	hirsutanine E	COC(=O)C1=CO[C@H](C)[C@H]2CN(CC[C@]3(O)C(=O)Nc4ccccc34)C(=O)C[C@H]12	2qd9_v	4	3.654	0.9136	1.14472	3	1	0	0	0	0	Mitogen-activated protein kinase 14	NONE	Q16539	Involved in MAP kinase activity	NONE	NONE
25	hirsutanine E	COC(=O)C1=CO[C@H](C)[C@H]2CN(CC[C@]3(O)C(=O)Nc4ccccc34)C(=O)C[C@H]12	1d7i_v	3	2.714	0.9048	-0.241381	1	2	0	0	0	0	Peptidyl-prolyl cis-trans isomerase FKBP1A	ISOMERASE	FKB1A_HUMAN	May play a role in modulation of ryanodine receptor isoform-1 (RYR-1), a component of the calcium release channel of skeletal muscle sarcoplasmic reticulum. There are four molecules of FKBP12 per skeletal muscle RYR. PPIases accelerate the folding of prot	NONE	NONE
25	hirsutanine E	COC(=O)C1=CO[C@H](C)[C@H]2CN(CC[C@]3(O)C(=O)Nc4ccccc34)C(=O)C[C@H]12	2h8h_v	4	3.613	0.9033	1.14127	3	1	0	0	0	0	Proto-oncogene tyrosine-protein kinase Src	TRANSFERASE	SRC_HUMAN	NONE	NONE	Hypercalcemia;Cancer;Osteoporosis;Cerebrovascular ischemia;Bone metastases;Metastasis;Solid tumor
25	hirsutanine E	COC(=O)C1=CO[C@H](C)[C@H]2CN(CC[C@]3(O)C(=O)Nc4ccccc34)C(=O)C[C@H]12	1yw9_v	4	3.61	0.9024	1.10383	3	0	0	0	1	0	Methionine aminopeptidase 2	HYDROLASE	AMPM2_HUMAN	Removes the amino-terminal methionine from nascent proteins.	NONE	NONE
25	hirsutanine E	COC(=O)C1=CO[C@H](C)[C@H]2CN(CC[C@]3(O)C(=O)Nc4ccccc34)C(=O)C[C@H]12	2uzd_v	3	2.698	0.8994	-0.299559	2	1	0	0	0	0	Cyclin-A2	TRANSFERASE	CCNA2_HUMAN	Essential for the control of the cell cycle at the G1/S (start) and the G2/M (mitosis) transitions.	NONE	NONE
25	hirsutanine E	COC(=O)C1=CO[C@H](C)[C@H]2CN(CC[C@]3(O)C(=O)Nc4ccccc34)C(=O)C[C@H]12	3dej_v	3	2.677	0.8924	-0.593546	2	1	0	0	0	0	Caspase-3	HYDROLASE, APOPTOSIS	CASP3_HUMAN	Involved in the activation cascade of caspases responsible for apoptosis execution. At the onset of apoptosis it proteolytically cleaves poly(ADP-ribose) polymerase (PARP) at a 216-Asp-	-Gly-217 bond. Cleaves and activates sterol regulatory element bind	NONE
25	hirsutanine E	COC(=O)C1=CO[C@H](C)[C@H]2CN(CC[C@]3(O)C(=O)Nc4ccccc34)C(=O)C[C@H]12	1dic_v	4	3.524	0.881	0.988535	2	2	0	0	0	0	Complement factor D	SERINE PROTEASE	CFAD_HUMAN	Factor D cleaves factor B when the latter is complexed with factor C3b, activating the C3bbb complex, which then becomes the C3 convertase of the alternate pathway. Its function is homologous to that of C1s in the classical pathway.	Defects in CFD are the cause of complement factor D deficiency [MIM:134350]. This deficiency predisposes to invasive meningococcal disease.	Autoimmune disease;Reperfusion injury;Age related macular degeneration
25	hirsutanine E	COC(=O)C1=CO[C@H](C)[C@H]2CN(CC[C@]3(O)C(=O)Nc4ccccc34)C(=O)C[C@H]12	1e7a_v	3	2.637	0.879	-0.678333	3	0	0	0	0	0	Serum albumin	CARRIER PROTEIN	ALBU_HUMAN	Serum albumin, the main protein of plasma, has a good binding capacity for water, Ca(2+), Na(+), K(+), fatty acids, hormones, bilirubin and drugs. Its main function is the regulation of the colloidal osmotic pressure of blood.	Defects in ALB are a cause of familial dysalbuminemic hyperthyroxinemia (FDH) [MIM:103600]. FDH is a form of euthyroid hyperthyroxinemia that is due to increased affinity of ALB for T(4). It is the most common cause of inherited euthyroid hyperthyroxinemia in Caucasian population.;A variant structure of albumin could lead to increased binding of zinc resulting in an asymptomatic augmentation of z…	NONE
25	hirsutanine E	COC(=O)C1=CO[C@H](C)[C@H]2CN(CC[C@]3(O)C(=O)Nc4ccccc34)C(=O)C[C@H]12	1hak_v	4	3.467	0.8668	0.336264	3	1	0	0	0	0	Annexin A5	CALCIUM/PHOSPHOLIPID-BINDING	ANXA5_HUMAN	This protein is an anticoagulant protein that acts as an indirect inhibitor of the thromboplastin-specific complex, which is involved in the blood coagulation cascade.	NONE	NONE
25	hirsutanine E	COC(=O)C1=CO[C@H](C)[C@H]2CN(CC[C@]3(O)C(=O)Nc4ccccc34)C(=O)C[C@H]12	1klt_v	3	2.571	0.8571	-0.658459	1	2	0	0	0	0	Chymase	SERINE PROTEASE	CMA1_HUMAN	Major secreted protease of mast cells with suspected roles in vasoactive peptide generation, extracellular matrix degradation, and regulation of gland secretion.	NONE	Asthma;Atopic dermatitis;Atherosclerosis;Thrombosis;Bacterial infection;Fungal infection;Inflammation;Congestive heart failure;Chronic obstructive pulmonary disease;Viral infection;HIV infection;Cardiovascular disease
25	hirsutanine E	COC(=O)C1=CO[C@H](C)[C@H]2CN(CC[C@]3(O)C(=O)Nc4ccccc34)C(=O)C[C@H]12	1ya8_v	3	2.567	0.8555	-0.807208	2	1	0	0	0	0	Liver carboxylesterase 1	HYDROLASE	EST1_HUMAN	Involved in the detoxification of xenobiotics and in the activation of ester and amide prodrugs. Hydrolyzes aromatic and aliphatic esters, but has no catalytic activity toward amides or a fatty acyl CoA ester.	NONE	Arteriosclerosis;Cerebrovascular disease;Cancer;Melanoma;Multiple myeloma;Hypercholesterolemia;Atherosclerosis;Breast tumor;Hyperlipidemia;Solid tumor;Cardiovascular disease;Prostate tumor;Alzheimers disease;Dementia;Osteoporosis
25	hirsutanine E	COC(=O)C1=CO[C@H](C)[C@H]2CN(CC[C@]3(O)C(=O)Nc4ccccc34)C(=O)C[C@H]12	2j95_v	4	3.418	0.8544	0.519628	4	0	0	0	0	0	Coagulation factor X	HYDROLASE	FA10_HUMAN	Factor Xa is a vitamin K-dependent glycoprotein that converts prothrombin to thrombin in the presence of factor Va, calcium and phospholipid during blood clotting.	NONE	Thromboembolism
25	hirsutanine E	COC(=O)C1=CO[C@H](C)[C@H]2CN(CC[C@]3(O)C(=O)Nc4ccccc34)C(=O)C[C@H]12	1pl6_v	5	4.256	0.8512	1.86264	2	3	0	0	0	0	Sorbitol dehydrogenase	OXIDOREDUCTASE	DHSO_HUMAN	NONE	NONE	Diabetic complication
25	hirsutanine E	COC(=O)C1=CO[C@H](C)[C@H]2CN(CC[C@]3(O)C(=O)Nc4ccccc34)C(=O)C[C@H]12	2zas_v	4	3.372	0.8429	0.427754	3	1	0	0	0	0	Estrogen-related receptor gamma	NONE	P62508	Orphan receptor that acts as transcription activator in the absence of bound ligand. Binds specifically to an estrogen response element and activates reporter genes controlled by estrogen response elements (By similarity). Induces the expression of PERM1 in the skeletal muscle.	NONE	NONE
25	hirsutanine E	COC(=O)C1=CO[C@H](C)[C@H]2CN(CC[C@]3(O)C(=O)Nc4ccccc34)C(=O)C[C@H]12	1ya3_v	4	3.323	0.8306	0.462717	3	1	0	0	0	0	Mineralocorticoid receptor	TRANSCRIPTION	MCR_HUMAN	Receptor for both mineralocorticoids (MC) such as aldosterone and glucocorticoids (GC) such as corticosterone or cortisol. Binds to mineralocorticoid response elements (MRE) and transactivates target genes. The effect of MC is to increase ion and water tr	Defects in NR3C2 are a cause of autosomal dominant pseudohypoaldosteronism type I (PHA1) [MIM:177735]. PHA1 is characterized by urinary salt wasting, resulting from target organ unresponsiveness to mineralocorticoids. There are 2 forms of PHA1: the autosomal dominant form that is mild, and the recessive form which is more severe and due to defects in any of the epithelial sodium channel subunits.…	Metabolic disorder;Hypertension;Cardiovascular disease;Urinary tract disease
25	hirsutanine E	COC(=O)C1=CO[C@H](C)[C@H]2CN(CC[C@]3(O)C(=O)Nc4ccccc34)C(=O)C[C@H]12	3c3u_v	4	3.302	0.8256	0.592653	2	1	0	0	1	0	Aldo-keto reductase family 1 member C1	NONE	Q04828	Involved in oxidoreductase activity	NONE	Some evidence suggests that NADH might be useful in treating Parkinsons disease, chronic fatigue syndrome, Alzheimers disease and cardiovascular disease.
25	hirsutanine E	COC(=O)C1=CO[C@H](C)[C@H]2CN(CC[C@]3(O)C(=O)Nc4ccccc34)C(=O)C[C@H]12	2ity_v	4	3.3	0.825	0.452522	3	1	0	0	0	0	Epidermal growth factor receptor	TRANSFERASE	EGFR_HUMAN	Receptor for EGF, but also for other members of the EGF family, as TGF-alpha, amphiregulin, betacellulin, heparin-binding EGF-like growth factor, GP30 and vaccinia virus growth factor. Is involved in the control of cell growth and differentiation. Phospho;Isoform 2/truncated isoform may act as an antagonist.	Defects in EGFR are associated with lung cancer [MIM:211980].	Squamous cell carcinoma;Arteriosclerosis;Melanoma;Central nervous system tumor;Diabetes mellitus;Esophagus tumor;Ischemic heart disease;Brain tumor;Nasopharyngeal carcinoma;Liver tumor;Pancreas tumor;Lung tumor;Psoriasis;Bladder tumor;Esophageal disease;Mesothelioma;Atherosclerosis;Multiple myeloma;Bacterial infection;Uterine cervix tumor;Nasopharynx tumor;Carcinoma;Restenosis;Stomach tumor;Thyro…
25	hirsutanine E	COC(=O)C1=CO[C@H](C)[C@H]2CN(CC[C@]3(O)C(=O)Nc4ccccc34)C(=O)C[C@H]12	1shj_v	3	2.475	0.8249	-1.74833	3	0	0	0	0	0	Caspase-7	HYDROLASE	CASP7_HUMAN	Involved in the activation cascade of caspases responsible for apoptosis execution. Cleaves and activates sterol regulatory element binding proteins (SREBPs). Proteolytically cleaves poly(ADP-ribose) polymerase (PARP) at a 216-Asp-	-Gly- 217 bond. Overe	NONE
25	hirsutanine E	COC(=O)C1=CO[C@H](C)[C@H]2CN(CC[C@]3(O)C(=O)Nc4ccccc34)C(=O)C[C@H]12	1xf0_v	3	2.435	0.8117	-0.82936	2	1	0	0	0	0	Aldo-keto reductase family 1 member C3	OXIDOREDUCTASE	AK1C3_HUMAN	Catalyzes the conversion of aldehydes and ketones to alcohols. Catalyzes the reduction of prostaglandin (PG) D2, PGH2 and phenanthrenequinone (PQ) and the oxidation of 9-alpha,11-beta- PGF2 to PGD2. Functions as a bi-directional 3-alpha-, 17-beta- and 20-	NONE	NONE
26	hirsutanine D	COC(=O)C1=CO[C@H](C)[C@H]2CN(CC[C@@]3(O)C(=O)Nc4ccccc34)C(=O)C[C@H]12	2o65_v	3	3	1	-0.254725	3	0	0	0	0	0	Proto-oncogene serine/threonine-protein kinase Pim-1	TRANSFERASE	PIM1_HUMAN	Plays a role in signal transduction in blood cells. Contributes to both cell proliferation and survival and thus provide a selective advantage in tumorigenesis. May affect the structure or silencing of chromatin by phosphorylating HP1 gamma/CBX3.	NONE	Cancer
26	hirsutanine D	COC(=O)C1=CO[C@H](C)[C@H]2CN(CC[C@@]3(O)C(=O)Nc4ccccc34)C(=O)C[C@H]12	1pme_v	3	3	1	-0.23767	3	0	0	0	0	0	Mitogen-activated protein kinase 1	TRANSFERASE	MK01_HUMAN	Involved in both the initiation and regulation of meiosis, mitosis, and postmitotic functions in differentiated cells by phosphorylating a number of transcription factors such as ELK1. Phosphorylates EIF4EBP1; required for initiation of translation. Phosp	NONE	NONE
26	hirsutanine D	COC(=O)C1=CO[C@H](C)[C@H]2CN(CC[C@@]3(O)C(=O)Nc4ccccc34)C(=O)C[C@H]12	2pg2_v	3	3	1	-0.137839	3	0	0	0	0	0	Kinesin-like protein KIF11	MOTOR PROTEIN,CELL CYCLE	KIF11_HUMAN	Motor protein required for establishing a bipolar spindle. Blocking of KIF11 prevents centrosome migration and arrest cells in mitosis with monoastral microtubule arrays.	NONE	Melanoma;Hodgkins disease;Acute leukemia;Breast tumor;Head and neck tumor;Hepatocellular carcinoma;Ovary tumor;Prostate tumor;Solid tumor;Non-Hodgkin lymphoma;Cancer;Non-small-cell lung cancer;Renal cell carcinoma;Colorectal tumor
26	hirsutanine D	COC(=O)C1=CO[C@H](C)[C@H]2CN(CC[C@@]3(O)C(=O)Nc4ccccc34)C(=O)C[C@H]12	1if4_v	3	2.998	0.9993	-0.231376	2	1	0	0	0	0	Carbonic anhydrase 2	LYASE	CAH2_HUMAN	Essential for bone resorption and osteoclast differentiation (By similarity). Reversible hydration of carbon dioxide.	Defects in CA2 are the cause of autosomal recessive osteopetrosis type 3 (OPTB3) [MIM:259730]; also known as osteopetrosis with renal tubular acidosis, carbonic anhydrase II deficiency syndrome, Guibaud-Vainsel syndrome or marble brain disease. Osteopetrosis is a rare genetic disease characterized by abnormally dense bone, due to defective resorption of immature bone. The disorder occurs in two f…	NONE
26	hirsutanine D	COC(=O)C1=CO[C@H](C)[C@H]2CN(CC[C@@]3(O)C(=O)Nc4ccccc34)C(=O)C[C@H]12	2ikg_v	3	2.994	0.998	0.313486	1	1	0	0	1	0	Aldose reductase	OXIDOREDUCTASE	ALDR_HUMAN	Catalyzes the NADPH-dependent reduction of a wide variety of carbonyl-containing compounds to their corresponding alcohols with a broad range of catalytic efficiencies.	In diabetes and galactosemia, increased AR activity leads to high levels of sorbitol and galactitol, respectively, in the cells of many tissues. Accumulation of sugar alcohols has been shown to cause osmotic cataracts in the lens. AR is also thought to play a key role in diabetic complications of three other target tissues, namely, nerve, kidney and retina.	Neuropathy;Diabetic neuropathy;Diabetic foot ulcer;Diabetic complication;Diabetic nephropathy;Retinopathy;Ocular disease;Central nervous system disease;Diabetic retinopathy;Diabetes mellitus;Diabetic cataract;Cataract
26	hirsutanine D	COC(=O)C1=CO[C@H](C)[C@H]2CN(CC[C@@]3(O)C(=O)Nc4ccccc34)C(=O)C[C@H]12	1bm6_v	3	2.993	0.9977	-0.25556	2	1	0	0	0	0	Stromelysin-1	METALLOPROTEASE	MMP3_HUMAN	Can degrade fibronectin, laminin, gelatins of type I, III, IV, and V; collagens III, IV, X, and IX, and cartilage proteoglycans. Activates procollagenase.	NONE	NONE
26	hirsutanine D	COC(=O)C1=CO[C@H](C)[C@H]2CN(CC[C@@]3(O)C(=O)Nc4ccccc34)C(=O)C[C@H]12	2pip_v	4	3.981	0.9953	1.73377	3	1	0	0	0	0	Androgen receptor	HORMONE RECEPTOR	ANDR_HUMAN	Steroid hormone receptors are ligand-activated transcription factors that regulate eukaryotic gene expression and affect cellular proliferation and differentiation in target tissues. Transcription factor activity is modulated by bound coactivator and core	Genetic variation in AR can be responsible of androgenetic alopecia (AGA) [MIM:109200].;Defects in AR are the cause of androgen insensibility syndrome (AIS) [MIM:300068]; previously known as testicular feminization syndrome (TFM). It can be complete (CAIS) when external genitalia are phenotypically female; or partial (PAIS) when external genitalia are substantively ambiguous or mild (MAIS) when e…	Hypoactive sexual desire disorder;Hepatitis B virus infection;Cardiac failure;Andrology;Hirsutism;Female sexual dysfunction;Psoriasis;Reperfusion injury;Plasmodium infection;Atherosclerosis;Prostate hyperplasia;Fatigue;Male sexual dysfunction;Autoimmune disease;Testosterone deficiency;Uterine fibroids;Metabolic disorder;Myalgia;Obesity;Gynecological disorder;Contraception;Cancer;Hypercholesterole…
26	hirsutanine D	COC(=O)C1=CO[C@H](C)[C@H]2CN(CC[C@@]3(O)C(=O)Nc4ccccc34)C(=O)C[C@H]12	1dvz_v	3	2.985	0.9952	-0.320207	2	1	0	0	0	0	Transthyretin	HORMONE/GROWTH FACTOR	TTHY_HUMAN	Thyroid hormone-binding protein. Probably transports thyroxine from the bloodstream to the brain.	Defects in TTR are the cause of amyloidosis type 1 (AMYL1) [MIM:176300]. AMYL1 is a hereditary generalized amyloidosis due to transthyretin amyloid deposition. Protein fibrils can form in different tissues leading to amyloid polyneuropathies, amyloidotic cardiomyopathy, carpal tunnel syndrome, systemic senile amyloidosis.;Defects in TTR are the cause of amyloidosis type 7 (AMYL7) [MIM:105210]; al…	NONE
26	hirsutanine D	COC(=O)C1=CO[C@H](C)[C@H]2CN(CC[C@@]3(O)C(=O)Nc4ccccc34)C(=O)C[C@H]12	2jbo_v	3	2.985	0.9949	0.116582	2	1	0	0	0	0	MAP kinase-activated protein kinase 2	NONE	P49137	Involved in protein kinase activity	NONE	NONE
26	hirsutanine D	COC(=O)C1=CO[C@H](C)[C@H]2CN(CC[C@@]3(O)C(=O)Nc4ccccc34)C(=O)C[C@H]12	2vwu_v	3	2.983	0.9942	0.0795918	2	1	0	0	0	0	Ephrin type-B receptor 4	TRANSFERASE	EPHB4_HUMAN	Receptor for members of the ephrin-B family. Binds to ephrin-B2. May have a role in events mediating differentiation and development.	NONE	Ocular disease;Rheumatoid arthritis;Cancer
26	hirsutanine D	COC(=O)C1=CO[C@H](C)[C@H]2CN(CC[C@@]3(O)C(=O)Nc4ccccc34)C(=O)C[C@H]12	2vd0_v	3	2.981	0.9937	0.318175	2	0	0	0	1	0	Glutathione-requiring prostaglandin D synthase	ISOMERASE	PTGD2_HUMAN	Catalyzes the conversion of PGH2 to PGD2, a prostaglandin involved in smooth muscle contraction/relaxation and a potent inhibitor of platelet aggregation.	NONE	NONE
26	hirsutanine D	COC(=O)C1=CO[C@H](C)[C@H]2CN(CC[C@@]3(O)C(=O)Nc4ccccc34)C(=O)C[C@H]12	1no9_v	3	2.97	0.9901	-0.257052	2	1	0	0	0	0	Prothrombin	HYDROLASE	THRB_HUMAN	Thrombin, which cleaves bonds after Arg and Lys, converts fibrinogen to fibrin and activates factors V, VII, VIII, XIII, and, in complex with thrombomodulin, protein C. Functions in blood homeostasis, inflammation and wound healing.	Defects in F2 are the cause of various forms of dysprothrombinemia [MIM:176930].;Genetic variations in F2 may be a cause of susceptibility to ischemic stroke [MIM:601367]; also known as cerebrovascular accident or cerebral infarction. A stroke is an acute neurologic event leading to death of neural tissue of the brain and resulting in loss of motor, sensory and/or cognitive function. Ischemic str…	Deep vein thrombosis;Thrombocytopenia;Cerebrovascular disease;Wound healing;Ebola virus infection;Bone injury;Cerebrovascular ischemia;Restenosis;Thrombosis;Diabetic foot ulcer;Ischemic heart disease;Marburg virus infection;Myocardial disease;Embolism and thrombosis;Myocardial infarction;Cartilage disease;Thromboembolism;Coronary artery disease;Hemophilia;Blood clotting disorder;Bleeding;Atrial f…
26	hirsutanine D	COC(=O)C1=CO[C@H](C)[C@H]2CN(CC[C@@]3(O)C(=O)Nc4ccccc34)C(=O)C[C@H]12	1pq9_v	3	2.963	0.9875	-0.0716915	1	2	0	0	0	0	Oxysterols receptor LXR-beta	TRANSCRIPTION REGULATION	NR1H2_HUMAN	Orphan receptor. Binds preferentially to double-stranded oligonucleotide direct repeats having the consensus half-site sequence 5-AGGTCA-3 and 4-nt spacing (DR-4).	NONE	Lipid metabolism disorder;Atherosclerosis
26	hirsutanine D	COC(=O)C1=CO[C@H](C)[C@H]2CN(CC[C@@]3(O)C(=O)Nc4ccccc34)C(=O)C[C@H]12	1unh_v	3	2.961	0.9869	0.120528	2	1	0	0	0	0	Cyclin-dependent kinase 5 activator 1	COMPLEX(KINASE/ACTIVATOR)	CD5R1_HUMAN	p35 is a neuron specific activator of CDK5. The complex p35/CDK5 is required for neurite outgrowth and cortical lamination. Activator of TPKII.	Cleavage of p35 to p25 may be involved in the pathogenesis of Alzheimer disease. The p25 form accumulates in neurons in the brain of patients with Alzheimer disease, but not in normal brain. This accumulation correlates with an increase in CDK5 kinase activity. Application of amyloid beta peptide A- beta(1-42) induced the conversion of p35 to p25 in primary cortical neurons. Expression of the p25…	Neurodegenerative disease
26	hirsutanine D	COC(=O)C1=CO[C@H](C)[C@H]2CN(CC[C@@]3(O)C(=O)Nc4ccccc34)C(=O)C[C@H]12	1q8m_v	3	2.96	0.9867	0.116784	1	2	0	0	0	0	Triggering receptor expressed on myeloid cells 1	NONE	Q9NP99	Involved in immune triggering activity	NONE	For nutritional supplementation, also for treating dietary shortage or imbalance
26	hirsutanine D	COC(=O)C1=CO[C@H](C)[C@H]2CN(CC[C@@]3(O)C(=O)Nc4ccccc34)C(=O)C[C@H]12	1xlv_v	3	2.953	0.9844	0.137523	1	2	0	0	0	0	Cholinesterase	HYDROLASE	CHLE_HUMAN	NONE	Defects in BCHE are the cause of butyrylcholinesterase deficiency (BChE deficiency) [MIM:177400]. BChE deficiency is a metabolic disorder characterized by prolonged apnoea after the use of certain anesthetic drugs, including the muscle relaxants succinylcholine or mivacurium and other ester local anesthetics. The duration of the prolonged apnoea varies significantly depending on the extent of the…	Neurotoxicity, drug-induced;Toxicity;Alzheimers disease
26	hirsutanine D	COC(=O)C1=CO[C@H](C)[C@H]2CN(CC[C@@]3(O)C(=O)Nc4ccccc34)C(=O)C[C@H]12	2i0j_v	3	2.943	0.9809	0.086458	2	1	0	0	0	0	Estrogen receptor	TRANSCRIPTION	ESR1_HUMAN	Nuclear hormone receptor. The steroid hormones and their receptors are involved in the regulation of eukaryotic gene expression and affect cellular proliferation and differentiation in target tissues.	NONE	Melanoma;Brain tumor;Inflammation;Myocardial infarction;Fibrosis;Brain ischemia;Psoriasis;Rheumatoid arthritis;Retinitis pigmentosa;Atherosclerosis;Genitourinary disease;Breast disease;Atrophy;Crohns disease;Testosterone deficiency;Uterine fibroids;Fibrocystic breast disease;Arthralgia;Prostatitis;Prostate hyperplasia;Inflammatory bowel disease;Solid tumor;Gynecological disorder;Vascular disease;…
26	hirsutanine D	COC(=O)C1=CO[C@H](C)[C@H]2CN(CC[C@@]3(O)C(=O)Nc4ccccc34)C(=O)C[C@H]12	1md3_v	3	2.94	0.98	-0.277674	1	2	0	0	0	0	Glutathione S-transferase P	TRANSFERASE	GSTP1_HUMAN	Conjugation of reduced glutathione to a wide number of exogenous and endogenous hydrophobic electrophiles.	NONE	NONE
26	hirsutanine D	COC(=O)C1=CO[C@H](C)[C@H]2CN(CC[C@@]3(O)C(=O)Nc4ccccc34)C(=O)C[C@H]12	1zgy_v	3	2.94	0.9799	0.0630128	2	1	0	0	0	0	Peroxisome proliferator-activated receptor gamma	TRANSCRIPTION	PPARG_HUMAN	Receptor that binds peroxisome proliferators such as hypolipidemic drugs and fatty acids. Once activated by a ligand, the receptor binds to a promoter element in the gene for acyl-CoA oxidase and activates its transcription. It therefore controls the pero	Defects in PPARG can lead to type 2 insulin-resistant diabetes and hyptertension.;Defects in PPARG may be associated with susceptibility to obesity [MIM:601665].;Defects in PPARG may be associated with colon cancer.;Defects in PPARG are the cause of familial partial lipodystrophy type 3 (FPLD3) [MIM:604367]. Familial partial lipodystrophies (FPLD) are a heterogeneous group of genetic disorders ch…	Asthma;Cerebrovascular ischemia;Conjunctivitis;Inflammation;Multiple sclerosis;Fibrosis;Unidentified indication;Psoriasis;Heart arrhythmia;Rheumatoid arthritis;Atherosclerosis;Corneal disease;Cardiovascular disease;Ulcerative colitis;Alzheimers disease;Infertility;Syndrome X;Lipid metabolism disorder;Non-insulin dependent diabetes;Metabolic disorder;Diabetic complication;Hyperlipidemia;Lacrimal g…
26	hirsutanine D	COC(=O)C1=CO[C@H](C)[C@H]2CN(CC[C@@]3(O)C(=O)Nc4ccccc34)C(=O)C[C@H]12	1w8l_v	3	2.93	0.9766	-0.412592	2	1	0	0	0	0	Peptidyl-prolyl cis-trans isomerase A	NONE	P62937	Posttranslational modification, protein turnover, chaperones	NONE	For treatment of transplant rejection, rheumatoid arthritis, severe psoriasis
26	hirsutanine D	COC(=O)C1=CO[C@H](C)[C@H]2CN(CC[C@@]3(O)C(=O)Nc4ccccc34)C(=O)C[C@H]12	1rs0_v	3	2.897	0.9656	-0.575852	2	1	0	0	0	0	Complement factor B	HYDROLASE	CFAB_HUMAN	Factor B which is part of the alternate pathway of the complement system is cleaved by factor D into 2 fragments: Ba and Bb. Bb, a serine protease, then combines with complement factor 3b to generate the C3 or C5 convertase. It has also been implicated in	NONE	NONE
26	hirsutanine D	COC(=O)C1=CO[C@H](C)[C@H]2CN(CC[C@@]3(O)C(=O)Nc4ccccc34)C(=O)C[C@H]12	1pmv_v	3	2.896	0.9652	-1.0385	2	1	0	0	0	0	Mitogen-activated protein kinase 10	TRANSFERASE	MK10_HUMAN	Responds to activation by environmental stress and pro- inflammatory cytokines by phosphorylating a number of transcription factors, primarily components of AP-1 such as c-Jun and ATF2 and thus regulates AP-1 transcriptional activity. Required for stress-	A chromosomal rearrangement involving MAPK10 is a cause of epileptic encephalopathy Lennox-Gastaut type [MIM:606369]. Translocation t(Y;4)(q11.2;q21) which causes MAPK10 truncation. Epileptic encephalopathies of the Lennox-Gastaut group are childhood epileptic disorders characterized by severe psychomotor delay and seizures.	Central nervous system disease;Inflammation;Pulmonary fibrosis;Ischemia;Cerebrovascular ischemia;Neurodegenerative disease
26	hirsutanine D	COC(=O)C1=CO[C@H](C)[C@H]2CN(CC[C@@]3(O)C(=O)Nc4ccccc34)C(=O)C[C@H]12	2br1_v	3	2.887	0.9624	0.127443	2	1	0	0	0	0	Serine/threonine-protein kinase Chk1	TRANSFERASE	CHK1_HUMAN	Required for checkpoint mediated cell cycle arrest in response to DNA damage or the presence of unreplicated DNA. May also negatively regulate cell cycle progression during unperturbed cell cycles. Recognizes the substrate consensus sequence [R-X-X- S/T].	NONE	Cancer;Solid tumor
26	hirsutanine D	COC(=O)C1=CO[C@H](C)[C@H]2CN(CC[C@@]3(O)C(=O)Nc4ccccc34)C(=O)C[C@H]12	2g01_v	4	3.833	0.9582	1.49124	3	1	0	0	0	0	Mitogen-activated protein kinase 8	TRANSFERASE	MK08_HUMAN	Responds to activation by environmental stress and pro- inflammatory cytokines by phosphorylating a number of transcription factors, primarily components of AP-1 such as JUN, JDP2 and ATF2 and thus regulates AP-1 transcriptional activity. In T-cells, JNK1;JNK1 isoforms display different binding patterns: beta-1 preferentially binds to c-Jun, whereas alpha-1, alpha-2, and beta- 2 have a similar lo…	NONE	Psoriasis;Asthma;Cancer;Neurodegenerative disease;Inflammation;Liver disease;Acute myelogenous leukemia;Diabetes mellitus;Pulmonary fibrosis;Ischemia
26	hirsutanine D	COC(=O)C1=CO[C@H](C)[C@H]2CN(CC[C@@]3(O)C(=O)Nc4ccccc34)C(=O)C[C@H]12	1j78_v	4	3.826	0.9565	0.76417	4	0	0	0	0	0	Vitamin D-binding protein	TRANSPORT, LIGAND BINDING PROTEIN	VTDB_HUMAN	Multifunctional protein found in plasma, ascitic fluid, cerebrospinal fluid, and urine and on the surface of many cell types. In plasma, it carries the vitamin D sterols and prevents polymerization of actin by binding its monomers. DBP associates with mem	NONE	NONE
26	hirsutanine D	COC(=O)C1=CO[C@H](C)[C@H]2CN(CC[C@@]3(O)C(=O)Nc4ccccc34)C(=O)C[C@H]12	2wmt_v	3	2.865	0.9549	-0.232479	2	1	0	0	0	0	NONE	NONE	NONE	NONE	NONE	NONE
26	hirsutanine D	COC(=O)C1=CO[C@H](C)[C@H]2CN(CC[C@@]3(O)C(=O)Nc4ccccc34)C(=O)C[C@H]12	1vjy_v	4	3.818	0.9544	1.6249	3	1	0	0	0	0	TGF-beta receptor type-1	TRANSFERASE	TGFR1_HUMAN	On ligand binding, forms a receptor complex consisting of two type II and two type I transmembrane serine/threonine kinases. Type II receptors phosphorylate and activate type I receptors which autophosphorylate, then bind and activate SMAD transcriptional	Defects in TGFBR1 are the cause of Loeys-Dietz syndrome type 1A (LDS1A) [MIM:609192]; also known as Furlong syndrome or Loeys-Dietz aortic aneurysm syndrome (LDAS). LDS1 is an aortic aneurysm syndrome with widespread systemic involvement. The disorder is characterized by arterial tortuosity and aneurysms, craniosynostosis, hypertelorism, and bifid uvula or cleft palate. Other findings include exo…	Skin burns;Glomerulonephritis;Wound healing;Renal disease;Scleroderma;Glaucoma;Diabetic complication;Scar tissue;Inflammation;Urinary tract disease;Pulmonary fibrosis;Diabetic nephropathy;Fibrosis;Solid tumor;Angiogenesis disorder;Glioma;Cancer;Atherosclerosis;Glomerular disease;Lung tumor;Nephritis;Immune disorder;Bone marrow transplantation
26	hirsutanine D	COC(=O)C1=CO[C@H](C)[C@H]2CN(CC[C@@]3(O)C(=O)Nc4ccccc34)C(=O)C[C@H]12	2ang_v	3	2.86	0.9532	-0.00597155	0	2	0	0	1	0	Angiogenin	HYDROLASE	ANGI_HUMAN	May function as a tRNA-specific ribonuclease that binds to actin on the surface of endothelial cells; once bound, angiogenin is endocytosed and translocated to the nucleus, thereby promoting the endothelial invasiveness necessary for blood vessel formatio	Defects in ANG are the cause of susceptibility to amyotrophic lateral sclerosis type 9 (ALS9) [MIM:611895]. ALS is a degenerative disorder of motor neurons in the cortex, brain stem and spinal cord. ALS is characterized by muscular weakness and atrophy.	NONE
26	hirsutanine D	COC(=O)C1=CO[C@H](C)[C@H]2CN(CC[C@@]3(O)C(=O)Nc4ccccc34)C(=O)C[C@H]12	2fb8_v	4	3.794	0.9485	1.55169	3	1	0	0	0	0	B-Raf proto-oncogene serine/threonine-protein kinase	TRANSFERASE	BRAF1_HUMAN	Involved in the transduction of mitogenic signals from the cell membrane to the nucleus. May play a role in the postsynaptic responses of hippocampal neuron.	Defects in BRAF are a cause of cardiofaciocutaneous syndrome (CFC syndrome) [MIM:115150]; also known as cardio-facio- cutaneous syndrome. CFC syndrome is characterized by a distinctive facial appearance, heart defects and mental retardation. Heart defects include pulmonic stenosis, atrial septal defects and hypertrophic cardiomyopathy. Some affected individuals present with ectodermal abnormaliti…	Melanoma;Cancer
26	hirsutanine D	COC(=O)C1=CO[C@H](C)[C@H]2CN(CC[C@@]3(O)C(=O)Nc4ccccc34)C(=O)C[C@H]12	830c_v	4	3.766	0.9415	1.24296	3	1	0	0	0	0	Collagenase 3	MATRIX METALLOPROTEASE	MMP13_HUMAN	Degrades collagen type I. Does not act on gelatin or casein. Could have a role in tumoral process.	Defects in MMP13 are the cause of spondyloepimetaphyseal dysplasia type 2 (SEMD2) [MIM:602111]; also known as spondyloepimetaphyseal dysplasia type Missouri. SEMDs are a heterogeneous group of skeletal disorders characterized by defective growth and modeling of the spine and long bones. The SEMDs are distinguished from the spondylometaphyseal dysplasias and the spondyloepiphyseal dysplasias by th…	NONE
26	hirsutanine D	COC(=O)C1=CO[C@H](C)[C@H]2CN(CC[C@@]3(O)C(=O)Nc4ccccc34)C(=O)C[C@H]12	3dy6_v	4	3.765	0.9411	1.44879	3	1	0	0	0	0	Peroxisome proliferator-activated receptor delta	NONE	Q03181	Involved in DNA binding	NONE	EPA can be used for lowering elevated triglycerides in those who are hyperglyceridemic. In addition, EPA may play a therapeutic role in patients with cystic fibrosis by reducing disease severity and may play a similar role in type 2 diabetics in slowing the progression of diabetic nephropathy.
26	hirsutanine D	COC(=O)C1=CO[C@H](C)[C@H]2CN(CC[C@@]3(O)C(=O)Nc4ccccc34)C(=O)C[C@H]12	1tow_v	4	3.746	0.9365	1.18657	2	1	0	0	1	0	Fatty acid-binding protein, adipocyte	LIPID TRANSPORT	FABP4_HUMAN	Lipid transport protein in adipocytes. Binds both long chain fatty acids and retinoic acid. Delivers long-chain fatty acids and retinoic acid to their cognate receptors in the nucleus (By similarity).	NONE	Non-insulin dependent diabetes
26	hirsutanine D	COC(=O)C1=CO[C@H](C)[C@H]2CN(CC[C@@]3(O)C(=O)Nc4ccccc34)C(=O)C[C@H]12	1zxc_v	4	3.742	0.9356	1.08334	3	1	0	0	0	0	ADAM 17	HYDROLASE	ADA17_HUMAN	Cleaves the membrane-bound precursor of TNF-alpha to its mature soluble form. Responsible for the proteolytic release of several other cell-surface proteins, including p75 TNF-receptor, interleukin 1 receptor type II, p55 TNF-receptor, transforming growth	NONE	Psoriasis;Inflammation;Rheumatoid arthritis;Cardiac failure;Multiple sclerosis;Metastasis;Immune disorder
26	hirsutanine D	COC(=O)C1=CO[C@H](C)[C@H]2CN(CC[C@@]3(O)C(=O)Nc4ccccc34)C(=O)C[C@H]12	2pe0_v	4	3.742	0.9355	1.35465	3	1	0	0	0	0	3-phosphoinositide-dependent protein kinase 1	TRANSFERASE	PDPK1_HUMAN	Phosphorylates and activates not only PKB/AKT, but also PKA, PKC-zeta, RPS6KA1 and RPS6KB1. May play a general role in signaling processes and in development (By similarity). Isoform 3 is catalytically inactive.	NONE	NONE
26	hirsutanine D	COC(=O)C1=CO[C@H](C)[C@H]2CN(CC[C@@]3(O)C(=O)Nc4ccccc34)C(=O)C[C@H]12	1ca7_v	4	3.716	0.9291	1.34838	1	2	0	0	1	0	Macrophage migration inhibitory factor	CYTOKINE	MIF_HUMAN	The expression of MIF at sites of inflammation suggest a role for the mediator in regulating the function of macrophage in host defense. Also acts as a phenylpyruvate tautomerase.	Genetic variations in MIF are associated with susceptibility to systemic juvenile rheumatoid arthritis [MIM:604302]. Systemic juvenile rheumatoid arthritis is juvenile chronic arthritis associated with severe, debilitating, extraarticular features, and occasionally fatal complications. Despite medical treatment, many children still experience early joint destruction, necessitating surgical replac…	Insulin dependent diabetes;Glomerulonephritis;Cancer;Rheumatoid arthritis;Sepsis;Autoimmune disease;Atherosclerosis;Infection;Inflammation;Myocardial infarction;Immune disorder
26	hirsutanine D	COC(=O)C1=CO[C@H](C)[C@H]2CN(CC[C@@]3(O)C(=O)Nc4ccccc34)C(=O)C[C@H]12	1a28_v	4	3.709	0.9273	1.01313	3	1	0	0	0	0	Progesterone receptor	PROGESTERONE RECEPTOR	PRGR_HUMAN	The steroid hormones and their receptors are involved in the regulation of eukaryotic gene expression and affect cellular proliferation and differentiation in target tissues.	NONE	Uterine fibroids;Menstruation disorder;Infertility;Acne;Breast tumor;Female contraception;Neoplasm;Planned abortion;Dysmenorrhea;Endometriosis;Hormone deficiency;Unidentified indication;Gynecological disorder;Musculoskeletal disease;Estrogen deficiency;Cancer;Contraception;Amenorrhea;Female infertility;Carcinoma;Menopause;Premenstrual syndrome;Anesthesia;Age related macular degeneration;Osteoporo…
26	hirsutanine D	COC(=O)C1=CO[C@H](C)[C@H]2CN(CC[C@@]3(O)C(=O)Nc4ccccc34)C(=O)C[C@H]12	1vec_v	3	2.777	0.9257	-0.423996	0	3	0	0	0	0	Probable ATP-dependent RNA helicase DDX6	RNA BINDING PROTEIN	DDX6_HUMAN	In the process of mRNA degradation, may play a role in mRNA decapping.	A chromosomal aberration involving DDX6 may be a cause of hematopoietic tumors such as B-cell lymphomas. Translocation t(11;14)(q23;q32).	NONE
26	hirsutanine D	COC(=O)C1=CO[C@H](C)[C@H]2CN(CC[C@@]3(O)C(=O)Nc4ccccc34)C(=O)C[C@H]12	1v3q_v	3	2.769	0.923	-0.437209	1	2	0	0	0	0	Purine nucleoside phosphorylase	TRANSFERASE	PNPH_HUMAN	NONE	Defects in NP are the cause of nucleoside phosphorylase deficiency (NP deficiency) [MIM:164050]. It leads to a severe T- cell immunodeficiency with neurologic disorder in children.	T-cell lymphoma;Autoimmune disease;HIV infection;Dermatitis;Chronic lymphocytic leukemia;Acquired Immune Deficiency Syndrome;Inflammation;Multiple sclerosis;Solid tumor;Psoriasis;Non-Hodgkin lymphoma;Viral infection;Cancer;Rheumatoid arthritis;Leukemia;B-cell acute lymphoblastic leukemia;Cutaneous T-cell lymphoma;Ocular disease;Transplant rejection;Immune disorder
26	hirsutanine D	COC(=O)C1=CO[C@H](C)[C@H]2CN(CC[C@@]3(O)C(=O)Nc4ccccc34)C(=O)C[C@H]12	3eqm_v	3	2.765	0.9218	-0.399396	2	1	0	0	0	0	Cytochrome P450 19A1	NONE	P11511	Catalyzes the formation of aromatic C18 estrogens from C19 androgens.	NONE	NONE
26	hirsutanine D	COC(=O)C1=CO[C@H](C)[C@H]2CN(CC[C@@]3(O)C(=O)Nc4ccccc34)C(=O)C[C@H]12	2f6t_v	3	2.764	0.9213	-0.436842	2	0	0	0	1	0	Tyrosine-protein phosphatase non-receptor type 1	HYDROLASE	PTN1_HUMAN	May play an important role in CKII- and p60c-src-induced signal transduction cascades (By similarity).	NONE	NONE
26	hirsutanine D	COC(=O)C1=CO[C@H](C)[C@H]2CN(CC[C@@]3(O)C(=O)Nc4ccccc34)C(=O)C[C@H]12	1lhw_v	4	3.663	0.9156	1.20274	2	2	0	0	0	0	Sex hormone-binding globulin	TRANSPORT PROTEIN	SHBG_HUMAN	Functions as an androgen transport protein, but may also be involved in receptor mediated processes. Each dimer binds one molecule of steroid. Specific for 5-alpha-dihydrotestosterone, testosterone, and 17-beta-estradiol. Regulates the plasma metabolic cl	NONE	NONE
26	hirsutanine D	COC(=O)C1=CO[C@H](C)[C@H]2CN(CC[C@@]3(O)C(=O)Nc4ccccc34)C(=O)C[C@H]12	2qd9_v	4	3.654	0.9136	1.14472	3	1	0	0	0	0	Mitogen-activated protein kinase 14	NONE	Q16539	Involved in MAP kinase activity	NONE	NONE
26	hirsutanine D	COC(=O)C1=CO[C@H](C)[C@H]2CN(CC[C@@]3(O)C(=O)Nc4ccccc34)C(=O)C[C@H]12	1d7i_v	3	2.714	0.9048	-0.241381	1	2	0	0	0	0	Peptidyl-prolyl cis-trans isomerase FKBP1A	ISOMERASE	FKB1A_HUMAN	May play a role in modulation of ryanodine receptor isoform-1 (RYR-1), a component of the calcium release channel of skeletal muscle sarcoplasmic reticulum. There are four molecules of FKBP12 per skeletal muscle RYR. PPIases accelerate the folding of prot	NONE	NONE
26	hirsutanine D	COC(=O)C1=CO[C@H](C)[C@H]2CN(CC[C@@]3(O)C(=O)Nc4ccccc34)C(=O)C[C@H]12	2h8h_v	4	3.613	0.9033	1.14127	3	1	0	0	0	0	Proto-oncogene tyrosine-protein kinase Src	TRANSFERASE	SRC_HUMAN	NONE	NONE	Hypercalcemia;Cancer;Osteoporosis;Cerebrovascular ischemia;Bone metastases;Metastasis;Solid tumor
26	hirsutanine D	COC(=O)C1=CO[C@H](C)[C@H]2CN(CC[C@@]3(O)C(=O)Nc4ccccc34)C(=O)C[C@H]12	1yw9_v	4	3.61	0.9024	1.10383	3	0	0	0	1	0	Methionine aminopeptidase 2	HYDROLASE	AMPM2_HUMAN	Removes the amino-terminal methionine from nascent proteins.	NONE	NONE
26	hirsutanine D	COC(=O)C1=CO[C@H](C)[C@H]2CN(CC[C@@]3(O)C(=O)Nc4ccccc34)C(=O)C[C@H]12	2uzd_v	3	2.698	0.8994	-0.299559	2	1	0	0	0	0	Cyclin-A2	TRANSFERASE	CCNA2_HUMAN	Essential for the control of the cell cycle at the G1/S (start) and the G2/M (mitosis) transitions.	NONE	NONE
26	hirsutanine D	COC(=O)C1=CO[C@H](C)[C@H]2CN(CC[C@@]3(O)C(=O)Nc4ccccc34)C(=O)C[C@H]12	3dej_v	3	2.677	0.8924	-0.593546	2	1	0	0	0	0	Caspase-3	HYDROLASE, APOPTOSIS	CASP3_HUMAN	Involved in the activation cascade of caspases responsible for apoptosis execution. At the onset of apoptosis it proteolytically cleaves poly(ADP-ribose) polymerase (PARP) at a 216-Asp-	-Gly-217 bond. Cleaves and activates sterol regulatory element bind	NONE
26	hirsutanine D	COC(=O)C1=CO[C@H](C)[C@H]2CN(CC[C@@]3(O)C(=O)Nc4ccccc34)C(=O)C[C@H]12	1dic_v	4	3.524	0.881	0.988535	2	2	0	0	0	0	Complement factor D	SERINE PROTEASE	CFAD_HUMAN	Factor D cleaves factor B when the latter is complexed with factor C3b, activating the C3bbb complex, which then becomes the C3 convertase of the alternate pathway. Its function is homologous to that of C1s in the classical pathway.	Defects in CFD are the cause of complement factor D deficiency [MIM:134350]. This deficiency predisposes to invasive meningococcal disease.	Autoimmune disease;Reperfusion injury;Age related macular degeneration
26	hirsutanine D	COC(=O)C1=CO[C@H](C)[C@H]2CN(CC[C@@]3(O)C(=O)Nc4ccccc34)C(=O)C[C@H]12	1e7a_v	3	2.637	0.879	-0.678333	3	0	0	0	0	0	Serum albumin	CARRIER PROTEIN	ALBU_HUMAN	Serum albumin, the main protein of plasma, has a good binding capacity for water, Ca(2+), Na(+), K(+), fatty acids, hormones, bilirubin and drugs. Its main function is the regulation of the colloidal osmotic pressure of blood.	Defects in ALB are a cause of familial dysalbuminemic hyperthyroxinemia (FDH) [MIM:103600]. FDH is a form of euthyroid hyperthyroxinemia that is due to increased affinity of ALB for T(4). It is the most common cause of inherited euthyroid hyperthyroxinemia in Caucasian population.;A variant structure of albumin could lead to increased binding of zinc resulting in an asymptomatic augmentation of z…	NONE
26	hirsutanine D	COC(=O)C1=CO[C@H](C)[C@H]2CN(CC[C@@]3(O)C(=O)Nc4ccccc34)C(=O)C[C@H]12	1hak_v	4	3.467	0.8668	0.336264	3	1	0	0	0	0	Annexin A5	CALCIUM/PHOSPHOLIPID-BINDING	ANXA5_HUMAN	This protein is an anticoagulant protein that acts as an indirect inhibitor of the thromboplastin-specific complex, which is involved in the blood coagulation cascade.	NONE	NONE
26	hirsutanine D	COC(=O)C1=CO[C@H](C)[C@H]2CN(CC[C@@]3(O)C(=O)Nc4ccccc34)C(=O)C[C@H]12	1klt_v	3	2.571	0.8571	-0.658459	1	2	0	0	0	0	Chymase	SERINE PROTEASE	CMA1_HUMAN	Major secreted protease of mast cells with suspected roles in vasoactive peptide generation, extracellular matrix degradation, and regulation of gland secretion.	NONE	Asthma;Atopic dermatitis;Atherosclerosis;Thrombosis;Bacterial infection;Fungal infection;Inflammation;Congestive heart failure;Chronic obstructive pulmonary disease;Viral infection;HIV infection;Cardiovascular disease
26	hirsutanine D	COC(=O)C1=CO[C@H](C)[C@H]2CN(CC[C@@]3(O)C(=O)Nc4ccccc34)C(=O)C[C@H]12	1ya8_v	3	2.567	0.8555	-0.807208	2	1	0	0	0	0	Liver carboxylesterase 1	HYDROLASE	EST1_HUMAN	Involved in the detoxification of xenobiotics and in the activation of ester and amide prodrugs. Hydrolyzes aromatic and aliphatic esters, but has no catalytic activity toward amides or a fatty acyl CoA ester.	NONE	Arteriosclerosis;Cerebrovascular disease;Cancer;Melanoma;Multiple myeloma;Hypercholesterolemia;Atherosclerosis;Breast tumor;Hyperlipidemia;Solid tumor;Cardiovascular disease;Prostate tumor;Alzheimers disease;Dementia;Osteoporosis
26	hirsutanine D	COC(=O)C1=CO[C@H](C)[C@H]2CN(CC[C@@]3(O)C(=O)Nc4ccccc34)C(=O)C[C@H]12	2j95_v	4	3.418	0.8544	0.519628	4	0	0	0	0	0	Coagulation factor X	HYDROLASE	FA10_HUMAN	Factor Xa is a vitamin K-dependent glycoprotein that converts prothrombin to thrombin in the presence of factor Va, calcium and phospholipid during blood clotting.	NONE	Thromboembolism
26	hirsutanine D	COC(=O)C1=CO[C@H](C)[C@H]2CN(CC[C@@]3(O)C(=O)Nc4ccccc34)C(=O)C[C@H]12	1pl6_v	5	4.256	0.8512	1.86264	2	3	0	0	0	0	Sorbitol dehydrogenase	OXIDOREDUCTASE	DHSO_HUMAN	NONE	NONE	Diabetic complication
26	hirsutanine D	COC(=O)C1=CO[C@H](C)[C@H]2CN(CC[C@@]3(O)C(=O)Nc4ccccc34)C(=O)C[C@H]12	2zas_v	4	3.372	0.8429	0.427754	3	1	0	0	0	0	Estrogen-related receptor gamma	NONE	P62508	Orphan receptor that acts as transcription activator in the absence of bound ligand. Binds specifically to an estrogen response element and activates reporter genes controlled by estrogen response elements (By similarity). Induces the expression of PERM1 in the skeletal muscle.	NONE	NONE
26	hirsutanine D	COC(=O)C1=CO[C@H](C)[C@H]2CN(CC[C@@]3(O)C(=O)Nc4ccccc34)C(=O)C[C@H]12	1ya3_v	4	3.323	0.8306	0.462717	3	1	0	0	0	0	Mineralocorticoid receptor	TRANSCRIPTION	MCR_HUMAN	Receptor for both mineralocorticoids (MC) such as aldosterone and glucocorticoids (GC) such as corticosterone or cortisol. Binds to mineralocorticoid response elements (MRE) and transactivates target genes. The effect of MC is to increase ion and water tr	Defects in NR3C2 are a cause of autosomal dominant pseudohypoaldosteronism type I (PHA1) [MIM:177735]. PHA1 is characterized by urinary salt wasting, resulting from target organ unresponsiveness to mineralocorticoids. There are 2 forms of PHA1: the autosomal dominant form that is mild, and the recessive form which is more severe and due to defects in any of the epithelial sodium channel subunits.…	Metabolic disorder;Hypertension;Cardiovascular disease;Urinary tract disease
26	hirsutanine D	COC(=O)C1=CO[C@H](C)[C@H]2CN(CC[C@@]3(O)C(=O)Nc4ccccc34)C(=O)C[C@H]12	3c3u_v	4	3.302	0.8256	0.592653	2	1	0	0	1	0	Aldo-keto reductase family 1 member C1	NONE	Q04828	Involved in oxidoreductase activity	NONE	Some evidence suggests that NADH might be useful in treating Parkinsons disease, chronic fatigue syndrome, Alzheimers disease and cardiovascular disease.
26	hirsutanine D	COC(=O)C1=CO[C@H](C)[C@H]2CN(CC[C@@]3(O)C(=O)Nc4ccccc34)C(=O)C[C@H]12	2ity_v	4	3.3	0.825	0.452522	3	1	0	0	0	0	Epidermal growth factor receptor	TRANSFERASE	EGFR_HUMAN	Receptor for EGF, but also for other members of the EGF family, as TGF-alpha, amphiregulin, betacellulin, heparin-binding EGF-like growth factor, GP30 and vaccinia virus growth factor. Is involved in the control of cell growth and differentiation. Phospho;Isoform 2/truncated isoform may act as an antagonist.	Defects in EGFR are associated with lung cancer [MIM:211980].	Squamous cell carcinoma;Arteriosclerosis;Melanoma;Central nervous system tumor;Diabetes mellitus;Esophagus tumor;Ischemic heart disease;Brain tumor;Nasopharyngeal carcinoma;Liver tumor;Pancreas tumor;Lung tumor;Psoriasis;Bladder tumor;Esophageal disease;Mesothelioma;Atherosclerosis;Multiple myeloma;Bacterial infection;Uterine cervix tumor;Nasopharynx tumor;Carcinoma;Restenosis;Stomach tumor;Thyro…
26	hirsutanine D	COC(=O)C1=CO[C@H](C)[C@H]2CN(CC[C@@]3(O)C(=O)Nc4ccccc34)C(=O)C[C@H]12	1shj_v	3	2.475	0.8249	-1.74833	3	0	0	0	0	0	Caspase-7	HYDROLASE	CASP7_HUMAN	Involved in the activation cascade of caspases responsible for apoptosis execution. Cleaves and activates sterol regulatory element binding proteins (SREBPs). Proteolytically cleaves poly(ADP-ribose) polymerase (PARP) at a 216-Asp-	-Gly- 217 bond. Overe	NONE
26	hirsutanine D	COC(=O)C1=CO[C@H](C)[C@H]2CN(CC[C@@]3(O)C(=O)Nc4ccccc34)C(=O)C[C@H]12	1xf0_v	3	2.435	0.8117	-0.82936	2	1	0	0	0	0	Aldo-keto reductase family 1 member C3	OXIDOREDUCTASE	AK1C3_HUMAN	Catalyzes the conversion of aldehydes and ketones to alcohols. Catalyzes the reduction of prostaglandin (PG) D2, PGH2 and phenanthrenequinone (PQ) and the oxidation of 9-alpha,11-beta- PGF2 to PGD2. Functions as a bi-directional 3-alpha-, 17-beta- and 20-	NONE	NONE
27	villocarine B	CO\C=C(\[C@H]1CC(=O)N(CC[C@]2(O)C(=O)Nc3ccccc23)C\C1=C/C)C(=O)OC	1p0i_v	3	2.975	0.9915	0.83819	1	2	0	0	0	0	Cholinesterase	HYDROLASE	CHLE_HUMAN	NONE	Defects in BCHE are the cause of butyrylcholinesterase deficiency (BChE deficiency) [MIM:177400]. BChE deficiency is a metabolic disorder characterized by prolonged apnoea after the use of certain anesthetic drugs, including the muscle relaxants succinylcholine or mivacurium and other ester local anesthetics. The duration of the prolonged apnoea varies significantly depending on the extent of the…	Neurotoxicity, drug-induced;Toxicity;Alzheimers disease
27	villocarine B	CO\C=C(\[C@H]1CC(=O)N(CC[C@]2(O)C(=O)Nc3ccccc23)C\C1=C/C)C(=O)OC	2ikg_v	3	2.97	0.9898	0.975405	1	1	0	0	1	0	Aldose reductase	OXIDOREDUCTASE	ALDR_HUMAN	Catalyzes the NADPH-dependent reduction of a wide variety of carbonyl-containing compounds to their corresponding alcohols with a broad range of catalytic efficiencies.	In diabetes and galactosemia, increased AR activity leads to high levels of sorbitol and galactitol, respectively, in the cells of many tissues. Accumulation of sugar alcohols has been shown to cause osmotic cataracts in the lens. AR is also thought to play a key role in diabetic complications of three other target tissues, namely, nerve, kidney and retina.	Neuropathy;Diabetic neuropathy;Diabetic foot ulcer;Diabetic complication;Diabetic nephropathy;Retinopathy;Ocular disease;Central nervous system disease;Diabetic retinopathy;Diabetes mellitus;Diabetic cataract;Cataract
27	villocarine B	CO\C=C(\[C@H]1CC(=O)N(CC[C@]2(O)C(=O)Nc3ccccc23)C\C1=C/C)C(=O)OC	1w8m_v	3	2.963	0.9876	0.790935	1	2	0	0	0	0	Peptidyl-prolyl cis-trans isomerase A	NONE	P62937	Posttranslational modification, protein turnover, chaperones	NONE	For treatment of transplant rejection, rheumatoid arthritis, severe psoriasis
27	villocarine B	CO\C=C(\[C@H]1CC(=O)N(CC[C@]2(O)C(=O)Nc3ccccc23)C\C1=C/C)C(=O)OC	1no9_v	3	2.949	0.9828	0.697037	2	1	0	0	0	0	Prothrombin	HYDROLASE	THRB_HUMAN	Thrombin, which cleaves bonds after Arg and Lys, converts fibrinogen to fibrin and activates factors V, VII, VIII, XIII, and, in complex with thrombomodulin, protein C. Functions in blood homeostasis, inflammation and wound healing.	Defects in F2 are the cause of various forms of dysprothrombinemia [MIM:176930].;Genetic variations in F2 may be a cause of susceptibility to ischemic stroke [MIM:601367]; also known as cerebrovascular accident or cerebral infarction. A stroke is an acute neurologic event leading to death of neural tissue of the brain and resulting in loss of motor, sensory and/or cognitive function. Ischemic str…	Deep vein thrombosis;Thrombocytopenia;Cerebrovascular disease;Wound healing;Ebola virus infection;Bone injury;Cerebrovascular ischemia;Restenosis;Thrombosis;Diabetic foot ulcer;Ischemic heart disease;Marburg virus infection;Myocardial disease;Embolism and thrombosis;Myocardial infarction;Cartilage disease;Thromboembolism;Coronary artery disease;Hemophilia;Blood clotting disorder;Bleeding;Atrial f…
27	villocarine B	CO\C=C(\[C@H]1CC(=O)N(CC[C@]2(O)C(=O)Nc3ccccc23)C\C1=C/C)C(=O)OC	1klt_v	3	2.941	0.9803	0.827897	1	2	0	0	0	0	Chymase	SERINE PROTEASE	CMA1_HUMAN	Major secreted protease of mast cells with suspected roles in vasoactive peptide generation, extracellular matrix degradation, and regulation of gland secretion.	NONE	Asthma;Atopic dermatitis;Atherosclerosis;Thrombosis;Bacterial infection;Fungal infection;Inflammation;Congestive heart failure;Chronic obstructive pulmonary disease;Viral infection;HIV infection;Cardiovascular disease
27	villocarine B	CO\C=C(\[C@H]1CC(=O)N(CC[C@]2(O)C(=O)Nc3ccccc23)C\C1=C/C)C(=O)OC	2qo8_v	3	2.94	0.9801	0.78314	2	1	0	0	0	0	Carbonic anhydrase 2	LYASE	CAH2_HUMAN	Essential for bone resorption and osteoclast differentiation (By similarity). Reversible hydration of carbon dioxide.	Defects in CA2 are the cause of autosomal recessive osteopetrosis type 3 (OPTB3) [MIM:259730]; also known as osteopetrosis with renal tubular acidosis, carbonic anhydrase II deficiency syndrome, Guibaud-Vainsel syndrome or marble brain disease. Osteopetrosis is a rare genetic disease characterized by abnormally dense bone, due to defective resorption of immature bone. The disorder occurs in two f…	NONE
27	villocarine B	CO\C=C(\[C@H]1CC(=O)N(CC[C@]2(O)C(=O)Nc3ccccc23)C\C1=C/C)C(=O)OC	1pq9_v	3	2.932	0.9774	0.701212	1	2	0	0	0	0	Oxysterols receptor LXR-beta	TRANSCRIPTION REGULATION	NR1H2_HUMAN	Orphan receptor. Binds preferentially to double-stranded oligonucleotide direct repeats having the consensus half-site sequence 5-AGGTCA-3 and 4-nt spacing (DR-4).	NONE	Lipid metabolism disorder;Atherosclerosis
27	villocarine B	CO\C=C(\[C@H]1CC(=O)N(CC[C@]2(O)C(=O)Nc3ccccc23)C\C1=C/C)C(=O)OC	1vec_v	3	2.917	0.9725	0.775654	0	3	0	0	0	0	Probable ATP-dependent RNA helicase DDX6	RNA BINDING PROTEIN	DDX6_HUMAN	In the process of mRNA degradation, may play a role in mRNA decapping.	A chromosomal aberration involving DDX6 may be a cause of hematopoietic tumors such as B-cell lymphomas. Translocation t(11;14)(q23;q32).	NONE
27	villocarine B	CO\C=C(\[C@H]1CC(=O)N(CC[C@]2(O)C(=O)Nc3ccccc23)C\C1=C/C)C(=O)OC	2vd0_v	3	2.893	0.9643	0.775542	2	0	0	0	1	0	Glutathione-requiring prostaglandin D synthase	ISOMERASE	PTGD2_HUMAN	Catalyzes the conversion of PGH2 to PGD2, a prostaglandin involved in smooth muscle contraction/relaxation and a potent inhibitor of platelet aggregation.	NONE	NONE
27	villocarine B	CO\C=C(\[C@H]1CC(=O)N(CC[C@]2(O)C(=O)Nc3ccccc23)C\C1=C/C)C(=O)OC	1dvz_v	3	2.88	0.96	0.446649	2	1	0	0	0	0	Transthyretin	HORMONE/GROWTH FACTOR	TTHY_HUMAN	Thyroid hormone-binding protein. Probably transports thyroxine from the bloodstream to the brain.	Defects in TTR are the cause of amyloidosis type 1 (AMYL1) [MIM:176300]. AMYL1 is a hereditary generalized amyloidosis due to transthyretin amyloid deposition. Protein fibrils can form in different tissues leading to amyloid polyneuropathies, amyloidotic cardiomyopathy, carpal tunnel syndrome, systemic senile amyloidosis.;Defects in TTR are the cause of amyloidosis type 7 (AMYL7) [MIM:105210]; al…	NONE
27	villocarine B	CO\C=C(\[C@H]1CC(=O)N(CC[C@]2(O)C(=O)Nc3ccccc23)C\C1=C/C)C(=O)OC	1pmv_v	3	2.876	0.9585	0.151295	2	1	0	0	0	0	Mitogen-activated protein kinase 10	TRANSFERASE	MK10_HUMAN	Responds to activation by environmental stress and pro- inflammatory cytokines by phosphorylating a number of transcription factors, primarily components of AP-1 such as c-Jun and ATF2 and thus regulates AP-1 transcriptional activity. Required for stress-	A chromosomal rearrangement involving MAPK10 is a cause of epileptic encephalopathy Lennox-Gastaut type [MIM:606369]. Translocation t(Y;4)(q11.2;q21) which causes MAPK10 truncation. Epileptic encephalopathies of the Lennox-Gastaut group are childhood epileptic disorders characterized by severe psychomotor delay and seizures.	Central nervous system disease;Inflammation;Pulmonary fibrosis;Ischemia;Cerebrovascular ischemia;Neurodegenerative disease
27	villocarine B	CO\C=C(\[C@H]1CC(=O)N(CC[C@]2(O)C(=O)Nc3ccccc23)C\C1=C/C)C(=O)OC	1bm6_v	3	2.863	0.9542	0.346096	2	1	0	0	0	0	Stromelysin-1	METALLOPROTEASE	MMP3_HUMAN	Can degrade fibronectin, laminin, gelatins of type I, III, IV, and V; collagens III, IV, X, and IX, and cartilage proteoglycans. Activates procollagenase.	NONE	NONE
27	villocarine B	CO\C=C(\[C@H]1CC(=O)N(CC[C@]2(O)C(=O)Nc3ccccc23)C\C1=C/C)C(=O)OC	2c3i_v	3	2.854	0.9515	0.463619	2	1	0	0	0	0	Proto-oncogene serine/threonine-protein kinase Pim-1	COMPLEX TRANSFERASE/PEPTIDE	PIM1_HUMAN	Plays a role in signal transduction in blood cells. Contributes to both cell proliferation and survival and thus provide a selective advantage in tumorigenesis. May affect the structure or silencing of chromatin by phosphorylating HP1 gamma/CBX3.	NONE	Cancer
27	villocarine B	CO\C=C(\[C@H]1CC(=O)N(CC[C@]2(O)C(=O)Nc3ccccc23)C\C1=C/C)C(=O)OC	1unh_v	3	2.853	0.951	0.595707	2	1	0	0	0	0	Cyclin-dependent kinase 5 activator 1	COMPLEX(KINASE/ACTIVATOR)	CD5R1_HUMAN	p35 is a neuron specific activator of CDK5. The complex p35/CDK5 is required for neurite outgrowth and cortical lamination. Activator of TPKII.	Cleavage of p35 to p25 may be involved in the pathogenesis of Alzheimer disease. The p25 form accumulates in neurons in the brain of patients with Alzheimer disease, but not in normal brain. This accumulation correlates with an increase in CDK5 kinase activity. Application of amyloid beta peptide A- beta(1-42) induced the conversion of p35 to p25 in primary cortical neurons. Expression of the p25…	Neurodegenerative disease
27	villocarine B	CO\C=C(\[C@H]1CC(=O)N(CC[C@]2(O)C(=O)Nc3ccccc23)C\C1=C/C)C(=O)OC	1rs0_v	3	2.843	0.9477	0.274465	2	1	0	0	0	0	Complement factor B	HYDROLASE	CFAB_HUMAN	Factor B which is part of the alternate pathway of the complement system is cleaved by factor D into 2 fragments: Ba and Bb. Bb, a serine protease, then combines with complement factor 3b to generate the C3 or C5 convertase. It has also been implicated in	NONE	NONE
27	villocarine B	CO\C=C(\[C@H]1CC(=O)N(CC[C@]2(O)C(=O)Nc3ccccc23)C\C1=C/C)C(=O)OC	1zgy_v	3	2.832	0.9439	0.534196	2	1	0	0	0	0	Peroxisome proliferator-activated receptor gamma	TRANSCRIPTION	PPARG_HUMAN	Receptor that binds peroxisome proliferators such as hypolipidemic drugs and fatty acids. Once activated by a ligand, the receptor binds to a promoter element in the gene for acyl-CoA oxidase and activates its transcription. It therefore controls the pero	Defects in PPARG can lead to type 2 insulin-resistant diabetes and hyptertension.;Defects in PPARG may be associated with susceptibility to obesity [MIM:601665].;Defects in PPARG may be associated with colon cancer.;Defects in PPARG are the cause of familial partial lipodystrophy type 3 (FPLD3) [MIM:604367]. Familial partial lipodystrophies (FPLD) are a heterogeneous group of genetic disorders ch…	Asthma;Cerebrovascular ischemia;Conjunctivitis;Inflammation;Multiple sclerosis;Fibrosis;Unidentified indication;Psoriasis;Heart arrhythmia;Rheumatoid arthritis;Atherosclerosis;Corneal disease;Cardiovascular disease;Ulcerative colitis;Alzheimers disease;Infertility;Syndrome X;Lipid metabolism disorder;Non-insulin dependent diabetes;Metabolic disorder;Diabetic complication;Hyperlipidemia;Lacrimal g…
27	villocarine B	CO\C=C(\[C@H]1CC(=O)N(CC[C@]2(O)C(=O)Nc3ccccc23)C\C1=C/C)C(=O)OC	20gs_v	3	2.822	0.9405	0.542994	1	1	0	0	1	0	Glutathione S-transferase P	TRANSFERASE	GSTP1_HUMAN	Conjugation of reduced glutathione to a wide number of exogenous and endogenous hydrophobic electrophiles.	NONE	NONE
27	villocarine B	CO\C=C(\[C@H]1CC(=O)N(CC[C@]2(O)C(=O)Nc3ccccc23)C\C1=C/C)C(=O)OC	1v3q_v	3	2.817	0.9392	0.424572	1	2	0	0	0	0	Purine nucleoside phosphorylase	TRANSFERASE	PNPH_HUMAN	NONE	Defects in NP are the cause of nucleoside phosphorylase deficiency (NP deficiency) [MIM:164050]. It leads to a severe T- cell immunodeficiency with neurologic disorder in children.	T-cell lymphoma;Autoimmune disease;HIV infection;Dermatitis;Chronic lymphocytic leukemia;Acquired Immune Deficiency Syndrome;Inflammation;Multiple sclerosis;Solid tumor;Psoriasis;Non-Hodgkin lymphoma;Viral infection;Cancer;Rheumatoid arthritis;Leukemia;B-cell acute lymphoblastic leukemia;Cutaneous T-cell lymphoma;Ocular disease;Transplant rejection;Immune disorder
27	villocarine B	CO\C=C(\[C@H]1CC(=O)N(CC[C@]2(O)C(=O)Nc3ccccc23)C\C1=C/C)C(=O)OC	2ang_v	3	2.807	0.9357	0.558179	0	2	0	0	1	0	Angiogenin	HYDROLASE	ANGI_HUMAN	May function as a tRNA-specific ribonuclease that binds to actin on the surface of endothelial cells; once bound, angiogenin is endocytosed and translocated to the nucleus, thereby promoting the endothelial invasiveness necessary for blood vessel formatio	Defects in ANG are the cause of susceptibility to amyotrophic lateral sclerosis type 9 (ALS9) [MIM:611895]. ALS is a degenerative disorder of motor neurons in the cortex, brain stem and spinal cord. ALS is characterized by muscular weakness and atrophy.	NONE
27	villocarine B	CO\C=C(\[C@H]1CC(=O)N(CC[C@]2(O)C(=O)Nc3ccccc23)C\C1=C/C)C(=O)OC	1q8m_v	3	2.795	0.9317	0.460318	1	2	0	0	0	0	Triggering receptor expressed on myeloid cells 1	NONE	Q9NP99	Involved in immune triggering activity	NONE	For nutritional supplementation, also for treating dietary shortage or imbalance
27	villocarine B	CO\C=C(\[C@H]1CC(=O)N(CC[C@]2(O)C(=O)Nc3ccccc23)C\C1=C/C)C(=O)OC	2wmt_v	3	2.783	0.9278	0.303423	2	1	0	0	0	0	NONE	NONE	NONE	NONE	NONE	NONE
27	villocarine B	CO\C=C(\[C@H]1CC(=O)N(CC[C@]2(O)C(=O)Nc3ccccc23)C\C1=C/C)C(=O)OC	1lyw_v	3	2.75	0.9165	0.288014	1	2	0	0	0	0	Cathepsin D	ASPARTIC PROTEASE	CATD_HUMAN	Acid protease active in intracellular protein breakdown. Involved in the pathogenesis of several diseases such as breast cancer and possibly Alzheimer disease.	Defects in CTSD are the cause of neuronal ceroid lipofuscinosis 10 (CLN10) [MIM:610127]; also known as neuronal ceroid lipofuscinosis due to cathepsin D deficiency. The neuronal ceroid lipofuscinosis are a group of progressive neurodegenerative diseases in children and in adults, characterized by visual and mental decline, motor disturbance, epilepsy and behavioral changes.	NONE
27	villocarine B	CO\C=C(\[C@H]1CC(=O)N(CC[C@]2(O)C(=O)Nc3ccccc23)C\C1=C/C)C(=O)OC	2pir_v	3	2.735	0.9117	0.110798	2	1	0	0	0	0	Androgen receptor	HORMONE RECEPTOR	ANDR_HUMAN	Steroid hormone receptors are ligand-activated transcription factors that regulate eukaryotic gene expression and affect cellular proliferation and differentiation in target tissues. Transcription factor activity is modulated by bound coactivator and core	Genetic variation in AR can be responsible of androgenetic alopecia (AGA) [MIM:109200].;Defects in AR are the cause of androgen insensibility syndrome (AIS) [MIM:300068]; previously known as testicular feminization syndrome (TFM). It can be complete (CAIS) when external genitalia are phenotypically female; or partial (PAIS) when external genitalia are substantively ambiguous or mild (MAIS) when e…	Hypoactive sexual desire disorder;Hepatitis B virus infection;Cardiac failure;Andrology;Hirsutism;Female sexual dysfunction;Psoriasis;Reperfusion injury;Plasmodium infection;Atherosclerosis;Prostate hyperplasia;Fatigue;Male sexual dysfunction;Autoimmune disease;Testosterone deficiency;Uterine fibroids;Metabolic disorder;Myalgia;Obesity;Gynecological disorder;Contraception;Cancer;Hypercholesterole…
27	villocarine B	CO\C=C(\[C@H]1CC(=O)N(CC[C@]2(O)C(=O)Nc3ccccc23)C\C1=C/C)C(=O)OC	2br1_v	3	2.651	0.8836	0.206036	2	1	0	0	0	0	Serine/threonine-protein kinase Chk1	TRANSFERASE	CHK1_HUMAN	Required for checkpoint mediated cell cycle arrest in response to DNA damage or the presence of unreplicated DNA. May also negatively regulate cell cycle progression during unperturbed cell cycles. Recognizes the substrate consensus sequence [R-X-X- S/T].	NONE	Cancer;Solid tumor
27	villocarine B	CO\C=C(\[C@H]1CC(=O)N(CC[C@]2(O)C(=O)Nc3ccccc23)C\C1=C/C)C(=O)OC	1xf0_v	3	2.641	0.8803	0.0142626	2	1	0	0	0	0	Aldo-keto reductase family 1 member C3	OXIDOREDUCTASE	AK1C3_HUMAN	Catalyzes the conversion of aldehydes and ketones to alcohols. Catalyzes the reduction of prostaglandin (PG) D2, PGH2 and phenanthrenequinone (PQ) and the oxidation of 9-alpha,11-beta- PGF2 to PGD2. Functions as a bi-directional 3-alpha-, 17-beta- and 20-	NONE	NONE
27	villocarine B	CO\C=C(\[C@H]1CC(=O)N(CC[C@]2(O)C(=O)Nc3ccccc23)C\C1=C/C)C(=O)OC	2pg2_v	3	2.639	0.8797	-0.299259	3	0	0	0	0	0	Kinesin-like protein KIF11	MOTOR PROTEIN,CELL CYCLE	KIF11_HUMAN	Motor protein required for establishing a bipolar spindle. Blocking of KIF11 prevents centrosome migration and arrest cells in mitosis with monoastral microtubule arrays.	NONE	Melanoma;Hodgkins disease;Acute leukemia;Breast tumor;Head and neck tumor;Hepatocellular carcinoma;Ovary tumor;Prostate tumor;Solid tumor;Non-Hodgkin lymphoma;Cancer;Non-small-cell lung cancer;Renal cell carcinoma;Colorectal tumor
27	villocarine B	CO\C=C(\[C@H]1CC(=O)N(CC[C@]2(O)C(=O)Nc3ccccc23)C\C1=C/C)C(=O)OC	1uki_v	3	2.633	0.8776	-0.45394	2	1	0	0	0	0	Mitogen-activated protein kinase 8	TRANSFERASE	MK08_HUMAN	Responds to activation by environmental stress and pro- inflammatory cytokines by phosphorylating a number of transcription factors, primarily components of AP-1 such as JUN, JDP2 and ATF2 and thus regulates AP-1 transcriptional activity. In T-cells, JNK1;JNK1 isoforms display different binding patterns: beta-1 preferentially binds to c-Jun, whereas alpha-1, alpha-2, and beta- 2 have a similar lo…	NONE	Psoriasis;Asthma;Cancer;Neurodegenerative disease;Inflammation;Liver disease;Acute myelogenous leukemia;Diabetes mellitus;Pulmonary fibrosis;Ischemia
27	villocarine B	CO\C=C(\[C@H]1CC(=O)N(CC[C@]2(O)C(=O)Nc3ccccc23)C\C1=C/C)C(=O)OC	1gfw_v	3	2.617	0.8723	-0.00930874	2	1	0	0	0	0	Caspase-3	HYDROLASE	CASP3_HUMAN	Involved in the activation cascade of caspases responsible for apoptosis execution. At the onset of apoptosis it proteolytically cleaves poly(ADP-ribose) polymerase (PARP) at a 216-Asp-	-Gly-217 bond. Cleaves and activates sterol regulatory element bind	NONE
27	villocarine B	CO\C=C(\[C@H]1CC(=O)N(CC[C@]2(O)C(=O)Nc3ccccc23)C\C1=C/C)C(=O)OC	1jsv_v	4	3.483	0.8708	2.19609	1	3	0	0	0	0	Cell division protein kinase 2	NONE	P24941	Involved in protein kinase activity	NONE	NONE
27	villocarine B	CO\C=C(\[C@H]1CC(=O)N(CC[C@]2(O)C(=O)Nc3ccccc23)C\C1=C/C)C(=O)OC	1pme_v	3	2.579	0.8597	-0.628337	3	0	0	0	0	0	Mitogen-activated protein kinase 1	TRANSFERASE	MK01_HUMAN	Involved in both the initiation and regulation of meiosis, mitosis, and postmitotic functions in differentiated cells by phosphorylating a number of transcription factors such as ELK1. Phosphorylates EIF4EBP1; required for initiation of translation. Phosp	NONE	NONE
27	villocarine B	CO\C=C(\[C@H]1CC(=O)N(CC[C@]2(O)C(=O)Nc3ccccc23)C\C1=C/C)C(=O)OC	2vwu_v	3	2.492	0.8305	-0.425087	2	1	0	0	0	0	Ephrin type-B receptor 4	TRANSFERASE	EPHB4_HUMAN	Receptor for members of the ephrin-B family. Binds to ephrin-B2. May have a role in events mediating differentiation and development.	NONE	Ocular disease;Rheumatoid arthritis;Cancer
27	villocarine B	CO\C=C(\[C@H]1CC(=O)N(CC[C@]2(O)C(=O)Nc3ccccc23)C\C1=C/C)C(=O)OC	1yw8_v	3	2.446	0.8153	-0.487229	2	0	0	0	1	0	Methionine aminopeptidase 2	HYDROLASE	AMPM2_HUMAN	Removes the amino-terminal methionine from nascent proteins.	NONE	NONE
27	villocarine B	CO\C=C(\[C@H]1CC(=O)N(CC[C@]2(O)C(=O)Nc3ccccc23)C\C1=C/C)C(=O)OC	2i0j_v	3	2.419	0.8064	-0.48068	2	1	0	0	0	0	Estrogen receptor	TRANSCRIPTION	ESR1_HUMAN	Nuclear hormone receptor. The steroid hormones and their receptors are involved in the regulation of eukaryotic gene expression and affect cellular proliferation and differentiation in target tissues.	NONE	Melanoma;Brain tumor;Inflammation;Myocardial infarction;Fibrosis;Brain ischemia;Psoriasis;Rheumatoid arthritis;Retinitis pigmentosa;Atherosclerosis;Genitourinary disease;Breast disease;Atrophy;Crohns disease;Testosterone deficiency;Uterine fibroids;Fibrocystic breast disease;Arthralgia;Prostatitis;Prostate hyperplasia;Inflammatory bowel disease;Solid tumor;Gynecological disorder;Vascular disease;…
28	3-oxo-7-hydroxy-3,7-secorhynchophylline	CC[C@H]1CN(CC[C@@]2(O)C(=O)Nc3ccccc23)C(=O)CC1\C(=C/OC)C(=O)OC	1unh_v	3	2.953	0.9842	1.0059	2	1	0	0	0	0	Cyclin-dependent kinase 5 activator 1	COMPLEX(KINASE/ACTIVATOR)	CD5R1_HUMAN	p35 is a neuron specific activator of CDK5. The complex p35/CDK5 is required for neurite outgrowth and cortical lamination. Activator of TPKII.	Cleavage of p35 to p25 may be involved in the pathogenesis of Alzheimer disease. The p25 form accumulates in neurons in the brain of patients with Alzheimer disease, but not in normal brain. This accumulation correlates with an increase in CDK5 kinase activity. Application of amyloid beta peptide A- beta(1-42) induced the conversion of p35 to p25 in primary cortical neurons. Expression of the p25…	Neurodegenerative disease
28	3-oxo-7-hydroxy-3,7-secorhynchophylline	CC[C@H]1CN(CC[C@@]2(O)C(=O)Nc3ccccc23)C(=O)CC1\C(=C/OC)C(=O)OC	1p0i_v	3	2.939	0.9798	0.93176	1	2	0	0	0	0	Cholinesterase	HYDROLASE	CHLE_HUMAN	NONE	Defects in BCHE are the cause of butyrylcholinesterase deficiency (BChE deficiency) [MIM:177400]. BChE deficiency is a metabolic disorder characterized by prolonged apnoea after the use of certain anesthetic drugs, including the muscle relaxants succinylcholine or mivacurium and other ester local anesthetics. The duration of the prolonged apnoea varies significantly depending on the extent of the…	Neurotoxicity, drug-induced;Toxicity;Alzheimers disease
28	3-oxo-7-hydroxy-3,7-secorhynchophylline	CC[C@H]1CN(CC[C@@]2(O)C(=O)Nc3ccccc23)C(=O)CC1\C(=C/OC)C(=O)OC	1pq9_v	3	2.929	0.9765	0.870768	1	2	0	0	0	0	Oxysterols receptor LXR-beta	TRANSCRIPTION REGULATION	NR1H2_HUMAN	Orphan receptor. Binds preferentially to double-stranded oligonucleotide direct repeats having the consensus half-site sequence 5-AGGTCA-3 and 4-nt spacing (DR-4).	NONE	Lipid metabolism disorder;Atherosclerosis
28	3-oxo-7-hydroxy-3,7-secorhynchophylline	CC[C@H]1CN(CC[C@@]2(O)C(=O)Nc3ccccc23)C(=O)CC1\C(=C/OC)C(=O)OC	1no9_v	3	2.891	0.9635	0.698255	2	1	0	0	0	0	Prothrombin	HYDROLASE	THRB_HUMAN	Thrombin, which cleaves bonds after Arg and Lys, converts fibrinogen to fibrin and activates factors V, VII, VIII, XIII, and, in complex with thrombomodulin, protein C. Functions in blood homeostasis, inflammation and wound healing.	Defects in F2 are the cause of various forms of dysprothrombinemia [MIM:176930].;Genetic variations in F2 may be a cause of susceptibility to ischemic stroke [MIM:601367]; also known as cerebrovascular accident or cerebral infarction. A stroke is an acute neurologic event leading to death of neural tissue of the brain and resulting in loss of motor, sensory and/or cognitive function. Ischemic str…	Deep vein thrombosis;Thrombocytopenia;Cerebrovascular disease;Wound healing;Ebola virus infection;Bone injury;Cerebrovascular ischemia;Restenosis;Thrombosis;Diabetic foot ulcer;Ischemic heart disease;Marburg virus infection;Myocardial disease;Embolism and thrombosis;Myocardial infarction;Cartilage disease;Thromboembolism;Coronary artery disease;Hemophilia;Blood clotting disorder;Bleeding;Atrial f…
28	3-oxo-7-hydroxy-3,7-secorhynchophylline	CC[C@H]1CN(CC[C@@]2(O)C(=O)Nc3ccccc23)C(=O)CC1\C(=C/OC)C(=O)OC	1q8m_v	3	2.863	0.9544	0.782056	1	2	0	0	0	0	Triggering receptor expressed on myeloid cells 1	NONE	Q9NP99	Involved in immune triggering activity	NONE	For nutritional supplementation, also for treating dietary shortage or imbalance
28	3-oxo-7-hydroxy-3,7-secorhynchophylline	CC[C@H]1CN(CC[C@@]2(O)C(=O)Nc3ccccc23)C(=O)CC1\C(=C/OC)C(=O)OC	2nnv_v	3	2.85	0.95	0.731459	2	1	0	0	0	0	Carbonic anhydrase 2	LYASE	CAH2_HUMAN	Essential for bone resorption and osteoclast differentiation (By similarity). Reversible hydration of carbon dioxide.	Defects in CA2 are the cause of autosomal recessive osteopetrosis type 3 (OPTB3) [MIM:259730]; also known as osteopetrosis with renal tubular acidosis, carbonic anhydrase II deficiency syndrome, Guibaud-Vainsel syndrome or marble brain disease. Osteopetrosis is a rare genetic disease characterized by abnormally dense bone, due to defective resorption of immature bone. The disorder occurs in two f…	NONE
28	3-oxo-7-hydroxy-3,7-secorhynchophylline	CC[C@H]1CN(CC[C@@]2(O)C(=O)Nc3ccccc23)C(=O)CC1\C(=C/OC)C(=O)OC	1w8m_v	3	2.83	0.9433	0.517395	1	2	0	0	0	0	Peptidyl-prolyl cis-trans isomerase A	NONE	P62937	Posttranslational modification, protein turnover, chaperones	NONE	For treatment of transplant rejection, rheumatoid arthritis, severe psoriasis
28	3-oxo-7-hydroxy-3,7-secorhynchophylline	CC[C@H]1CN(CC[C@@]2(O)C(=O)Nc3ccccc23)C(=O)CC1\C(=C/OC)C(=O)OC	2c3i_v	3	2.821	0.9402	0.524401	2	1	0	0	0	0	Proto-oncogene serine/threonine-protein kinase Pim-1	COMPLEX TRANSFERASE/PEPTIDE	PIM1_HUMAN	Plays a role in signal transduction in blood cells. Contributes to both cell proliferation and survival and thus provide a selective advantage in tumorigenesis. May affect the structure or silencing of chromatin by phosphorylating HP1 gamma/CBX3.	NONE	Cancer
28	3-oxo-7-hydroxy-3,7-secorhynchophylline	CC[C@H]1CN(CC[C@@]2(O)C(=O)Nc3ccccc23)C(=O)CC1\C(=C/OC)C(=O)OC	2ang_v	3	2.813	0.9376	0.71257	0	2	0	0	1	0	Angiogenin	HYDROLASE	ANGI_HUMAN	May function as a tRNA-specific ribonuclease that binds to actin on the surface of endothelial cells; once bound, angiogenin is endocytosed and translocated to the nucleus, thereby promoting the endothelial invasiveness necessary for blood vessel formatio	Defects in ANG are the cause of susceptibility to amyotrophic lateral sclerosis type 9 (ALS9) [MIM:611895]. ALS is a degenerative disorder of motor neurons in the cortex, brain stem and spinal cord. ALS is characterized by muscular weakness and atrophy.	NONE
28	3-oxo-7-hydroxy-3,7-secorhynchophylline	CC[C@H]1CN(CC[C@@]2(O)C(=O)Nc3ccccc23)C(=O)CC1\C(=C/OC)C(=O)OC	1v3q_v	3	2.81	0.9368	0.560714	1	2	0	0	0	0	Purine nucleoside phosphorylase	TRANSFERASE	PNPH_HUMAN	NONE	Defects in NP are the cause of nucleoside phosphorylase deficiency (NP deficiency) [MIM:164050]. It leads to a severe T- cell immunodeficiency with neurologic disorder in children.	T-cell lymphoma;Autoimmune disease;HIV infection;Dermatitis;Chronic lymphocytic leukemia;Acquired Immune Deficiency Syndrome;Inflammation;Multiple sclerosis;Solid tumor;Psoriasis;Non-Hodgkin lymphoma;Viral infection;Cancer;Rheumatoid arthritis;Leukemia;B-cell acute lymphoblastic leukemia;Cutaneous T-cell lymphoma;Ocular disease;Transplant rejection;Immune disorder
28	3-oxo-7-hydroxy-3,7-secorhynchophylline	CC[C@H]1CN(CC[C@@]2(O)C(=O)Nc3ccccc23)C(=O)CC1\C(=C/OC)C(=O)OC	1vec_v	3	2.806	0.9355	0.583892	0	3	0	0	0	0	Probable ATP-dependent RNA helicase DDX6	RNA BINDING PROTEIN	DDX6_HUMAN	In the process of mRNA degradation, may play a role in mRNA decapping.	A chromosomal aberration involving DDX6 may be a cause of hematopoietic tumors such as B-cell lymphomas. Translocation t(11;14)(q23;q32).	NONE
28	3-oxo-7-hydroxy-3,7-secorhynchophylline	CC[C@H]1CN(CC[C@@]2(O)C(=O)Nc3ccccc23)C(=O)CC1\C(=C/OC)C(=O)OC	1zgy_v	3	2.754	0.918	0.452871	2	1	0	0	0	0	Peroxisome proliferator-activated receptor gamma	TRANSCRIPTION	PPARG_HUMAN	Receptor that binds peroxisome proliferators such as hypolipidemic drugs and fatty acids. Once activated by a ligand, the receptor binds to a promoter element in the gene for acyl-CoA oxidase and activates its transcription. It therefore controls the pero	Defects in PPARG can lead to type 2 insulin-resistant diabetes and hyptertension.;Defects in PPARG may be associated with susceptibility to obesity [MIM:601665].;Defects in PPARG may be associated with colon cancer.;Defects in PPARG are the cause of familial partial lipodystrophy type 3 (FPLD3) [MIM:604367]. Familial partial lipodystrophies (FPLD) are a heterogeneous group of genetic disorders ch…	Asthma;Cerebrovascular ischemia;Conjunctivitis;Inflammation;Multiple sclerosis;Fibrosis;Unidentified indication;Psoriasis;Heart arrhythmia;Rheumatoid arthritis;Atherosclerosis;Corneal disease;Cardiovascular disease;Ulcerative colitis;Alzheimers disease;Infertility;Syndrome X;Lipid metabolism disorder;Non-insulin dependent diabetes;Metabolic disorder;Diabetic complication;Hyperlipidemia;Lacrimal g…
28	3-oxo-7-hydroxy-3,7-secorhynchophylline	CC[C@H]1CN(CC[C@@]2(O)C(=O)Nc3ccccc23)C(=O)CC1\C(=C/OC)C(=O)OC	2ikg_v	3	2.74	0.9132	0.546137	1	1	0	0	1	0	Aldose reductase	OXIDOREDUCTASE	ALDR_HUMAN	Catalyzes the NADPH-dependent reduction of a wide variety of carbonyl-containing compounds to their corresponding alcohols with a broad range of catalytic efficiencies.	In diabetes and galactosemia, increased AR activity leads to high levels of sorbitol and galactitol, respectively, in the cells of many tissues. Accumulation of sugar alcohols has been shown to cause osmotic cataracts in the lens. AR is also thought to play a key role in diabetic complications of three other target tissues, namely, nerve, kidney and retina.	Neuropathy;Diabetic neuropathy;Diabetic foot ulcer;Diabetic complication;Diabetic nephropathy;Retinopathy;Ocular disease;Central nervous system disease;Diabetic retinopathy;Diabetes mellitus;Diabetic cataract;Cataract
28	3-oxo-7-hydroxy-3,7-secorhynchophylline	CC[C@H]1CN(CC[C@@]2(O)C(=O)Nc3ccccc23)C(=O)CC1\C(=C/OC)C(=O)OC	1lyw_v	3	2.687	0.8957	0.225643	1	2	0	0	0	0	Cathepsin D	ASPARTIC PROTEASE	CATD_HUMAN	Acid protease active in intracellular protein breakdown. Involved in the pathogenesis of several diseases such as breast cancer and possibly Alzheimer disease.	Defects in CTSD are the cause of neuronal ceroid lipofuscinosis 10 (CLN10) [MIM:610127]; also known as neuronal ceroid lipofuscinosis due to cathepsin D deficiency. The neuronal ceroid lipofuscinosis are a group of progressive neurodegenerative diseases in children and in adults, characterized by visual and mental decline, motor disturbance, epilepsy and behavioral changes.	NONE
28	3-oxo-7-hydroxy-3,7-secorhynchophylline	CC[C@H]1CN(CC[C@@]2(O)C(=O)Nc3ccccc23)C(=O)CC1\C(=C/OC)C(=O)OC	1rs0_v	3	2.667	0.8889	-0.250441	2	1	0	0	0	0	Complement factor B	HYDROLASE	CFAB_HUMAN	Factor B which is part of the alternate pathway of the complement system is cleaved by factor D into 2 fragments: Ba and Bb. Bb, a serine protease, then combines with complement factor 3b to generate the C3 or C5 convertase. It has also been implicated in	NONE	NONE
28	3-oxo-7-hydroxy-3,7-secorhynchophylline	CC[C@H]1CN(CC[C@@]2(O)C(=O)Nc3ccccc23)C(=O)CC1\C(=C/OC)C(=O)OC	1dvz_v	3	2.594	0.8647	-0.521005	2	1	0	0	0	0	Transthyretin	HORMONE/GROWTH FACTOR	TTHY_HUMAN	Thyroid hormone-binding protein. Probably transports thyroxine from the bloodstream to the brain.	Defects in TTR are the cause of amyloidosis type 1 (AMYL1) [MIM:176300]. AMYL1 is a hereditary generalized amyloidosis due to transthyretin amyloid deposition. Protein fibrils can form in different tissues leading to amyloid polyneuropathies, amyloidotic cardiomyopathy, carpal tunnel syndrome, systemic senile amyloidosis.;Defects in TTR are the cause of amyloidosis type 7 (AMYL7) [MIM:105210]; al…	NONE
28	3-oxo-7-hydroxy-3,7-secorhynchophylline	CC[C@H]1CN(CC[C@@]2(O)C(=O)Nc3ccccc23)C(=O)CC1\C(=C/OC)C(=O)OC	1lbk_v	3	2.592	0.864	-0.454315	1	2	0	0	0	0	Glutathione S-transferase P	TRANSFERASE	GSTP1_HUMAN	Conjugation of reduced glutathione to a wide number of exogenous and endogenous hydrophobic electrophiles.	NONE	NONE
28	3-oxo-7-hydroxy-3,7-secorhynchophylline	CC[C@H]1CN(CC[C@@]2(O)C(=O)Nc3ccccc23)C(=O)CC1\C(=C/OC)C(=O)OC	2f6t_v	3	2.588	0.8626	-0.176357	2	0	0	0	1	0	Tyrosine-protein phosphatase non-receptor type 1	HYDROLASE	PTN1_HUMAN	May play an important role in CKII- and p60c-src-induced signal transduction cascades (By similarity).	NONE	NONE
28	3-oxo-7-hydroxy-3,7-secorhynchophylline	CC[C@H]1CN(CC[C@@]2(O)C(=O)Nc3ccccc23)C(=O)CC1\C(=C/OC)C(=O)OC	1pmv_v	3	2.56	0.8533	-1.18112	2	1	0	0	0	0	Mitogen-activated protein kinase 10	TRANSFERASE	MK10_HUMAN	Responds to activation by environmental stress and pro- inflammatory cytokines by phosphorylating a number of transcription factors, primarily components of AP-1 such as c-Jun and ATF2 and thus regulates AP-1 transcriptional activity. Required for stress-	A chromosomal rearrangement involving MAPK10 is a cause of epileptic encephalopathy Lennox-Gastaut type [MIM:606369]. Translocation t(Y;4)(q11.2;q21) which causes MAPK10 truncation. Epileptic encephalopathies of the Lennox-Gastaut group are childhood epileptic disorders characterized by severe psychomotor delay and seizures.	Central nervous system disease;Inflammation;Pulmonary fibrosis;Ischemia;Cerebrovascular ischemia;Neurodegenerative disease
28	3-oxo-7-hydroxy-3,7-secorhynchophylline	CC[C@H]1CN(CC[C@@]2(O)C(=O)Nc3ccccc23)C(=O)CC1\C(=C/OC)C(=O)OC	1klt_v	3	2.531	0.8437	-0.234374	1	2	0	0	0	0	Chymase	SERINE PROTEASE	CMA1_HUMAN	Major secreted protease of mast cells with suspected roles in vasoactive peptide generation, extracellular matrix degradation, and regulation of gland secretion.	NONE	Asthma;Atopic dermatitis;Atherosclerosis;Thrombosis;Bacterial infection;Fungal infection;Inflammation;Congestive heart failure;Chronic obstructive pulmonary disease;Viral infection;HIV infection;Cardiovascular disease
28	3-oxo-7-hydroxy-3,7-secorhynchophylline	CC[C@H]1CN(CC[C@@]2(O)C(=O)Nc3ccccc23)C(=O)CC1\C(=C/OC)C(=O)OC	2pg2_v	3	2.468	0.8227	-0.779923	3	0	0	0	0	0	Kinesin-like protein KIF11	MOTOR PROTEIN,CELL CYCLE	KIF11_HUMAN	Motor protein required for establishing a bipolar spindle. Blocking of KIF11 prevents centrosome migration and arrest cells in mitosis with monoastral microtubule arrays.	NONE	Melanoma;Hodgkins disease;Acute leukemia;Breast tumor;Head and neck tumor;Hepatocellular carcinoma;Ovary tumor;Prostate tumor;Solid tumor;Non-Hodgkin lymphoma;Cancer;Non-small-cell lung cancer;Renal cell carcinoma;Colorectal tumor
30	3α-dihydrocadambine	COC(=O)C1=CO[C@@H](O[C@@H]2O[C@H](CO)[C@@H](O)[C@H](O)[C@H]2O)[C@H]2[C@@H]1C[C@@H]1N(CCc3c1[nH]c1ccccc31)C[C@H]2O	1cb0_v	3	2.916	0.9722	1.01337	0	1	2	0	0	0	S-methyl-5-thioadenosine phosphorylase	NONE	Q13126	Nucleotide transport and metabolism	NONE	For nutritional supplementation, also for treating dietary shortage or imbalance
30	3α-dihydrocadambine	COC(=O)C1=CO[C@@H](O[C@@H]2O[C@H](CO)[C@@H](O)[C@H](O)[C@H]2O)[C@H]2[C@@H]1C[C@@H]1N(CCc3c1[nH]c1ccccc31)C[C@H]2O	1qkq_v	3	2.893	0.9645	1.00861	0	1	2	0	0	0	Eosinophil lysophospholipase	SERINE ESTERASE	LPPL_HUMAN	May have both lysophospholipase and carbohydrate-binding activities.	Forms hexagonal bipyramidal crystals, known as Charcot- Leyden crystals, in tissues and secretions from sites of eosinophil-associated inflammation and some myeloid leukemias.	NONE
30	3α-dihydrocadambine	COC(=O)C1=CO[C@@H](O[C@@H]2O[C@H](CO)[C@@H](O)[C@H](O)[C@H]2O)[C@H]2[C@@H]1C[C@@H]1N(CCc3c1[nH]c1ccccc31)C[C@H]2O	1m9z_v	3	2.855	0.9518	0.851286	0	1	2	0	0	0	TGF-beta receptor type-2	HORMONE/GROWTH FACTOR	TGFR2_HUMAN	On ligand binding, forms a receptor complex consisting of two type II and two type I transmembrane serine/threonine kinases. Type II receptors phosphorylate and activate type I receptors which autophosphorylate, then bind and activate SMAD transcriptional	Defects in TGFBR2 are the cause of hereditary non- polyposis colorectal cancer type 6 (HNPCC6) [MIM:190182]. Mutations in more than one gene locus can be involved alone or in combination in the production of the HNPCC phenotype (also called Lynch syndrome). Most families with clinically recognized HNPCC have mutations in either MLH1 or MSH2 genes. HNPCC is an autosomal, dominantly inherited disea…	NONE
30	3α-dihydrocadambine	COC(=O)C1=CO[C@@H](O[C@@H]2O[C@H](CO)[C@@H](O)[C@H](O)[C@H]2O)[C@H]2[C@@H]1C[C@@H]1N(CCc3c1[nH]c1ccccc31)C[C@H]2O	1ovz_v	3	2.848	0.9492	0.89887	0	1	2	0	0	0	Immunoglobulin alpha Fc receptor	IMMUNE SYSTEM	FCAR_HUMAN	Binds to the Fc region of immunoglobulins alpha. Mediates several functions including cytokine production.	NONE	NONE
30	3α-dihydrocadambine	COC(=O)C1=CO[C@@H](O[C@@H]2O[C@H](CO)[C@@H](O)[C@H](O)[C@H]2O)[C@H]2[C@@H]1C[C@@H]1N(CCc3c1[nH]c1ccccc31)C[C@H]2O	1jd0_v	3	2.84	0.9468	0.880854	0	2	1	0	0	0	Carbonic anhydrase 12	LYASE	CAH12_HUMAN	Reversible hydration of carbon dioxide.	NONE	NONE
30	3α-dihydrocadambine	COC(=O)C1=CO[C@@H](O[C@@H]2O[C@H](CO)[C@@H](O)[C@H](O)[C@H]2O)[C@H]2[C@@H]1C[C@@H]1N(CCc3c1[nH]c1ccccc31)C[C@H]2O	2b3k_v	3	2.826	0.9419	0.846897	0	2	1	0	0	0	Methionine aminopeptidase 1	HYDROLASE	AMPM1_HUMAN	Removes the amino-terminal methionine from nascent proteins (By similarity).	NONE	NONE
30	3α-dihydrocadambine	COC(=O)C1=CO[C@@H](O[C@@H]2O[C@H](CO)[C@@H](O)[C@H](O)[C@H]2O)[C@H]2[C@@H]1C[C@@H]1N(CCc3c1[nH]c1ccccc31)C[C@H]2O	1ogs_v	3	2.784	0.928	0.693796	0	3	0	0	0	0	Glucosylceramidase	HYDROLASE	GLCM_HUMAN	NONE	Defects in GBA are the cause of Gaucher disease (GD) [MIM:230800]; also known as glucocerebrosidase deficiency. GD is the most prevalent lysosomal storage disease, characterized by accumulation of glucosylceramide in the reticulo-endothelial system. Different clinical forms are recognized depending on the presence (neuronopathic forms) or absence of central nervous system involvement, severity an…	Gaucher disease
30	3α-dihydrocadambine	COC(=O)C1=CO[C@@H](O[C@@H]2O[C@H](CO)[C@@H](O)[C@H](O)[C@H]2O)[C@H]2[C@@H]1C[C@@H]1N(CCc3c1[nH]c1ccccc31)C[C@H]2O	1zxq_v	3	2.775	0.9251	0.775646	0	0	3	0	0	0	Intercellular adhesion molecule 2	CELL ADHESION	ICAM2_HUMAN	ICAM proteins are ligands for the leukocyte adhesion protein LFA-1 (integrin alpha-L/beta-2). ICAM2 may play a role in lymphocyte recirculation by blocking LFA-1-dependent cell adhesion. It mediates adhesive interactions important for antigen- specific im	NONE	NONE
30	3α-dihydrocadambine	COC(=O)C1=CO[C@@H](O[C@@H]2O[C@H](CO)[C@@H](O)[C@H](O)[C@H]2O)[C@H]2[C@@H]1C[C@@H]1N(CCc3c1[nH]c1ccccc31)C[C@H]2O	1muo_v	3	2.697	0.899	0.51465	0	2	1	0	0	0	Serine/threonine-protein kinase 6	TRANSFERASE	STK6_HUMAN	May play a role in cell cycle regulation during anaphase and/or telophase, in relation to the function of the centrosome/spindle pole region during chromosome segregation. May be involved in microtubule formation and/or stabilization. May play a key role	Defects in AURKA are responsible for numerical centrosome aberrations including aneuploidy.	Pancreas tumor;Cancer;Solid tumor
30	3α-dihydrocadambine	COC(=O)C1=CO[C@@H](O[C@@H]2O[C@H](CO)[C@@H](O)[C@H](O)[C@H]2O)[C@H]2[C@@H]1C[C@@H]1N(CCc3c1[nH]c1ccccc31)C[C@H]2O	1xn0_v	3	2.662	0.8875	0.445904	0	2	1	0	0	0	cAMP-specific 3,5-cyclic phosphodiesterase 4B	HYDROLASE	PDE4B_HUMAN	May be involved in mediating central nervous system effects of therapeutic agents ranging from antidepressants to antiasthmatic and anti-inflammatory agents.	NONE	Chronic obstructive pulmonary disease;Asthma
30	3α-dihydrocadambine	COC(=O)C1=CO[C@@H](O[C@@H]2O[C@H](CO)[C@@H](O)[C@H](O)[C@H]2O)[C@H]2[C@@H]1C[C@@H]1N(CCc3c1[nH]c1ccccc31)C[C@H]2O	1x97_v	3	2.636	0.8786	0.43004	2	1	0	0	0	0	Aldose reductase	OXIDOREDUCTASE	ALDR_HUMAN	Catalyzes the NADPH-dependent reduction of a wide variety of carbonyl-containing compounds to their corresponding alcohols with a broad range of catalytic efficiencies.	In diabetes and galactosemia, increased AR activity leads to high levels of sorbitol and galactitol, respectively, in the cells of many tissues. Accumulation of sugar alcohols has been shown to cause osmotic cataracts in the lens. AR is also thought to play a key role in diabetic complications of three other target tissues, namely, nerve, kidney and retina.	Neuropathy;Diabetic neuropathy;Diabetic foot ulcer;Diabetic complication;Diabetic nephropathy;Retinopathy;Ocular disease;Central nervous system disease;Diabetic retinopathy;Diabetes mellitus;Diabetic cataract;Cataract
30	3α-dihydrocadambine	COC(=O)C1=CO[C@@H](O[C@@H]2O[C@H](CO)[C@@H](O)[C@H](O)[C@H]2O)[C@H]2[C@@H]1C[C@@H]1N(CCc3c1[nH]c1ccccc31)C[C@H]2O	1g1q_v	3	2.616	0.872	0.24061	1	1	1	0	0	0	P-selectin	IMMUNE SYSTEM, MEMBRANE PROTEIN	LYAM3_HUMAN	Ca(2+)-dependent receptor for myeloid cells that binds to carbohydrates on neutrophils and monocytes. Mediates the interaction of activated endothelial cells or platelets with leukocytes. The ligand recognized is sialyl-Lewis X. Mediates rapid rolling of	Defects in SELP may be a cause of susceptibility to ischemic stroke [MIM:601367]; also known as cerebrovascular accident or cerebral infarction. A stroke is an acute neurologic event leading to death of neural tissue of the brain and resulting in loss of motor, sensory and/or cognitive function. Ischemic strokes, resulting from vascular occlusion, is considered to be a highly complex disease cons…	Sickle cell anemia;Inflammation;Transplant rejection;Myocardial infarction;Restenosis;Thrombosis
30	3α-dihydrocadambine	COC(=O)C1=CO[C@@H](O[C@@H]2O[C@H](CO)[C@@H](O)[C@H](O)[C@H]2O)[C@H]2[C@@H]1C[C@@H]1N(CCc3c1[nH]c1ccccc31)C[C@H]2O	1m17_v	4	3.439	0.8598	2.27491	2	2	0	0	0	0	Epidermal growth factor receptor	TRANSFERASE	EGFR_HUMAN	Receptor for EGF, but also for other members of the EGF family, as TGF-alpha, amphiregulin, betacellulin, heparin-binding EGF-like growth factor, GP30 and vaccinia virus growth factor. Is involved in the control of cell growth and differentiation. Phospho;Isoform 2/truncated isoform may act as an antagonist.	Defects in EGFR are associated with lung cancer [MIM:211980].	Squamous cell carcinoma;Arteriosclerosis;Melanoma;Central nervous system tumor;Diabetes mellitus;Esophagus tumor;Ischemic heart disease;Brain tumor;Nasopharyngeal carcinoma;Liver tumor;Pancreas tumor;Lung tumor;Psoriasis;Bladder tumor;Esophageal disease;Mesothelioma;Atherosclerosis;Multiple myeloma;Bacterial infection;Uterine cervix tumor;Nasopharynx tumor;Carcinoma;Restenosis;Stomach tumor;Thyro…
30	3α-dihydrocadambine	COC(=O)C1=CO[C@@H](O[C@@H]2O[C@H](CO)[C@@H](O)[C@H](O)[C@H]2O)[C@H]2[C@@H]1C[C@@H]1N(CCc3c1[nH]c1ccccc31)C[C@H]2O	1xlw_v	3	2.504	0.8345	0.230914	0	2	1	0	0	0	Cholinesterase	HYDROLASE	CHLE_HUMAN	NONE	Defects in BCHE are the cause of butyrylcholinesterase deficiency (BChE deficiency) [MIM:177400]. BChE deficiency is a metabolic disorder characterized by prolonged apnoea after the use of certain anesthetic drugs, including the muscle relaxants succinylcholine or mivacurium and other ester local anesthetics. The duration of the prolonged apnoea varies significantly depending on the extent of the…	Neurotoxicity, drug-induced;Toxicity;Alzheimers disease
30	3α-dihydrocadambine	COC(=O)C1=CO[C@@H](O[C@@H]2O[C@H](CO)[C@@H](O)[C@H](O)[C@H]2O)[C@H]2[C@@H]1C[C@@H]1N(CCc3c1[nH]c1ccccc31)C[C@H]2O	830c_v	4	3.289	0.8223	1.67699	3	1	0	0	0	0	Collagenase 3	MATRIX METALLOPROTEASE	MMP13_HUMAN	Degrades collagen type I. Does not act on gelatin or casein. Could have a role in tumoral process.	Defects in MMP13 are the cause of spondyloepimetaphyseal dysplasia type 2 (SEMD2) [MIM:602111]; also known as spondyloepimetaphyseal dysplasia type Missouri. SEMDs are a heterogeneous group of skeletal disorders characterized by defective growth and modeling of the spine and long bones. The SEMDs are distinguished from the spondylometaphyseal dysplasias and the spondyloepiphyseal dysplasias by th…	NONE
30	3α-dihydrocadambine	COC(=O)C1=CO[C@@H](O[C@@H]2O[C@H](CO)[C@@H](O)[C@H](O)[C@H]2O)[C@H]2[C@@H]1C[C@@H]1N(CCc3c1[nH]c1ccccc31)C[C@H]2O	1bzm_v	3	2.442	0.8141	0.015572	0	1	2	0	0	0	Carbonic anhydrase 1	LYASE(OXO-ACID)	CAH1_HUMAN	Reversible hydration of carbon dioxide.	NONE	NONE
30	3α-dihydrocadambine	COC(=O)C1=CO[C@@H](O[C@@H]2O[C@H](CO)[C@@H](O)[C@H](O)[C@H]2O)[C@H]2[C@@H]1C[C@@H]1N(CCc3c1[nH]c1ccccc31)C[C@H]2O	1vjy_v	4	3.241	0.8103	1.85462	3	1	0	0	0	0	TGF-beta receptor type-1	TRANSFERASE	TGFR1_HUMAN	On ligand binding, forms a receptor complex consisting of two type II and two type I transmembrane serine/threonine kinases. Type II receptors phosphorylate and activate type I receptors which autophosphorylate, then bind and activate SMAD transcriptional	Defects in TGFBR1 are the cause of Loeys-Dietz syndrome type 1A (LDS1A) [MIM:609192]; also known as Furlong syndrome or Loeys-Dietz aortic aneurysm syndrome (LDAS). LDS1 is an aortic aneurysm syndrome with widespread systemic involvement. The disorder is characterized by arterial tortuosity and aneurysms, craniosynostosis, hypertelorism, and bifid uvula or cleft palate. Other findings include exo…	Skin burns;Glomerulonephritis;Wound healing;Renal disease;Scleroderma;Glaucoma;Diabetic complication;Scar tissue;Inflammation;Urinary tract disease;Pulmonary fibrosis;Diabetic nephropathy;Fibrosis;Solid tumor;Angiogenesis disorder;Glioma;Cancer;Atherosclerosis;Glomerular disease;Lung tumor;Nephritis;Immune disorder;Bone marrow transplantation
30	3α-dihydrocadambine	COC(=O)C1=CO[C@@H](O[C@@H]2O[C@H](CO)[C@@H](O)[C@H](O)[C@H]2O)[C@H]2[C@@H]1C[C@@H]1N(CCc3c1[nH]c1ccccc31)C[C@H]2O	1sqo_v	3	2.412	0.8041	0.0728965	0	1	1	1	0	0	Urokinase-type plasminogen activator	HYDROLASE	UROK_HUMAN	Specifically cleave the zymogen plasminogen to form the active enzyme plasmin.	NONE	Angiogenesis disorder;Ulcer;Cancer;Lung embolism;Restenosis;Metastasis;Skin ulcer;Cardiovascular disease
43	vincoside lactam	OC[C@H]1O[C@@H](O[C@@H]2OC=C3C(C[C@H]4N(CCc5c4[nH]c4ccccc54)C3=O)[C@H]2C=C)[C@H](O)[C@@H](O)[C@@H]1O	1j78_v	4	4	1	3.05646	4	0	0	0	0	0	Vitamin D-binding protein	TRANSPORT, LIGAND BINDING PROTEIN	VTDB_HUMAN	Multifunctional protein found in plasma, ascitic fluid, cerebrospinal fluid, and urine and on the surface of many cell types. In plasma, it carries the vitamin D sterols and prevents polymerization of actin by binding its monomers. DBP associates with mem	NONE	NONE
43	vincoside lactam	OC[C@H]1O[C@@H](O[C@@H]2OC=C3C(C[C@H]4N(CCc5c4[nH]c4ccccc54)C3=O)[C@H]2C=C)[C@H](O)[C@@H](O)[C@@H]1O	1no9_v	3	2.987	0.9956	0.929991	2	1	0	0	0	0	Prothrombin	HYDROLASE	THRB_HUMAN	Thrombin, which cleaves bonds after Arg and Lys, converts fibrinogen to fibrin and activates factors V, VII, VIII, XIII, and, in complex with thrombomodulin, protein C. Functions in blood homeostasis, inflammation and wound healing.	Defects in F2 are the cause of various forms of dysprothrombinemia [MIM:176930].;Genetic variations in F2 may be a cause of susceptibility to ischemic stroke [MIM:601367]; also known as cerebrovascular accident or cerebral infarction. A stroke is an acute neurologic event leading to death of neural tissue of the brain and resulting in loss of motor, sensory and/or cognitive function. Ischemic str…	Deep vein thrombosis;Thrombocytopenia;Cerebrovascular disease;Wound healing;Ebola virus infection;Bone injury;Cerebrovascular ischemia;Restenosis;Thrombosis;Diabetic foot ulcer;Ischemic heart disease;Marburg virus infection;Myocardial disease;Embolism and thrombosis;Myocardial infarction;Cartilage disease;Thromboembolism;Coronary artery disease;Hemophilia;Blood clotting disorder;Bleeding;Atrial f…
43	vincoside lactam	OC[C@H]1O[C@@H](O[C@@H]2OC=C3C(C[C@H]4N(CCc5c4[nH]c4ccccc54)C3=O)[C@H]2C=C)[C@H](O)[C@@H](O)[C@@H]1O	3dej_v	3	2.974	0.9913	0.986208	2	1	0	0	0	0	Caspase-3	HYDROLASE, APOPTOSIS	CASP3_HUMAN	Involved in the activation cascade of caspases responsible for apoptosis execution. At the onset of apoptosis it proteolytically cleaves poly(ADP-ribose) polymerase (PARP) at a 216-Asp-	-Gly-217 bond. Cleaves and activates sterol regulatory element bind	NONE
43	vincoside lactam	OC[C@H]1O[C@@H](O[C@@H]2OC=C3C(C[C@H]4N(CCc5c4[nH]c4ccccc54)C3=O)[C@H]2C=C)[C@H](O)[C@@H](O)[C@@H]1O	1wbo_v	3	2.951	0.9838	0.850132	2	0	1	0	0	0	Mitogen-activated protein kinase 14	NONE	Q16539	Involved in MAP kinase activity	NONE	NONE
43	vincoside lactam	OC[C@H]1O[C@@H](O[C@@H]2OC=C3C(C[C@H]4N(CCc5c4[nH]c4ccccc54)C3=O)[C@H]2C=C)[C@H](O)[C@@H](O)[C@@H]1O	2hck_v	3	2.936	0.9788	0.892041	1	0	2	0	0	0	Tyrosine-protein kinase HCK	TRANSFERASE	HCK_HUMAN	May serve as part of a signaling pathway coupling the Fc receptor to the activation of the respiratory burst. May also contribute to neutrophil migration and may regulate the degranulation process of neutrophils.	NONE	NONE
43	vincoside lactam	OC[C@H]1O[C@@H](O[C@@H]2OC=C3C(C[C@H]4N(CCc5c4[nH]c4ccccc54)C3=O)[C@H]2C=C)[C@H](O)[C@@H](O)[C@@H]1O	1dvz_v	3	2.936	0.9786	0.809431	2	1	0	0	0	0	Transthyretin	HORMONE/GROWTH FACTOR	TTHY_HUMAN	Thyroid hormone-binding protein. Probably transports thyroxine from the bloodstream to the brain.	Defects in TTR are the cause of amyloidosis type 1 (AMYL1) [MIM:176300]. AMYL1 is a hereditary generalized amyloidosis due to transthyretin amyloid deposition. Protein fibrils can form in different tissues leading to amyloid polyneuropathies, amyloidotic cardiomyopathy, carpal tunnel syndrome, systemic senile amyloidosis.;Defects in TTR are the cause of amyloidosis type 7 (AMYL7) [MIM:105210]; al…	NONE
43	vincoside lactam	OC[C@H]1O[C@@H](O[C@@H]2OC=C3C(C[C@H]4N(CCc5c4[nH]c4ccccc54)C3=O)[C@H]2C=C)[C@H](O)[C@@H](O)[C@@H]1O	2oji_v	3	2.924	0.9748	0.8421	2	1	0	0	0	0	Mitogen-activated protein kinase 1	TRANSFERASE	MK01_HUMAN	Involved in both the initiation and regulation of meiosis, mitosis, and postmitotic functions in differentiated cells by phosphorylating a number of transcription factors such as ELK1. Phosphorylates EIF4EBP1; required for initiation of translation. Phosp	NONE	NONE
43	vincoside lactam	OC[C@H]1O[C@@H](O[C@@H]2OC=C3C(C[C@H]4N(CCc5c4[nH]c4ccccc54)C3=O)[C@H]2C=C)[C@H](O)[C@@H](O)[C@@H]1O	1w8m_v	3	2.92	0.9734	0.786546	1	2	0	0	0	0	Peptidyl-prolyl cis-trans isomerase A	NONE	P62937	Posttranslational modification, protein turnover, chaperones	NONE	For treatment of transplant rejection, rheumatoid arthritis, severe psoriasis
43	vincoside lactam	OC[C@H]1O[C@@H](O[C@@H]2OC=C3C(C[C@H]4N(CCc5c4[nH]c4ccccc54)C3=O)[C@H]2C=C)[C@H](O)[C@@H](O)[C@@H]1O	1e7e_v	3	2.919	0.9731	0.76771	3	0	0	0	0	0	Serum albumin	PLASMA PROTEIN	ALBU_HUMAN	Serum albumin, the main protein of plasma, has a good binding capacity for water, Ca(2+), Na(+), K(+), fatty acids, hormones, bilirubin and drugs. Its main function is the regulation of the colloidal osmotic pressure of blood.	Defects in ALB are a cause of familial dysalbuminemic hyperthyroxinemia (FDH) [MIM:103600]. FDH is a form of euthyroid hyperthyroxinemia that is due to increased affinity of ALB for T(4). It is the most common cause of inherited euthyroid hyperthyroxinemia in Caucasian population.;A variant structure of albumin could lead to increased binding of zinc resulting in an asymptomatic augmentation of z…	NONE
43	vincoside lactam	OC[C@H]1O[C@@H](O[C@@H]2OC=C3C(C[C@H]4N(CCc5c4[nH]c4ccccc54)C3=O)[C@H]2C=C)[C@H](O)[C@@H](O)[C@@H]1O	1if4_v	3	2.912	0.9706	0.718625	2	1	0	0	0	0	Carbonic anhydrase 2	LYASE	CAH2_HUMAN	Essential for bone resorption and osteoclast differentiation (By similarity). Reversible hydration of carbon dioxide.	Defects in CA2 are the cause of autosomal recessive osteopetrosis type 3 (OPTB3) [MIM:259730]; also known as osteopetrosis with renal tubular acidosis, carbonic anhydrase II deficiency syndrome, Guibaud-Vainsel syndrome or marble brain disease. Osteopetrosis is a rare genetic disease characterized by abnormally dense bone, due to defective resorption of immature bone. The disorder occurs in two f…	NONE
43	vincoside lactam	OC[C@H]1O[C@@H](O[C@@H]2OC=C3C(C[C@H]4N(CCc5c4[nH]c4ccccc54)C3=O)[C@H]2C=C)[C@H](O)[C@@H](O)[C@@H]1O	2ovm_v	3	2.911	0.9703	0.854834	2	1	0	0	0	0	Progesterone receptor	TRANSCRIPTION	PRGR_HUMAN	The steroid hormones and their receptors are involved in the regulation of eukaryotic gene expression and affect cellular proliferation and differentiation in target tissues.	NONE	Uterine fibroids;Menstruation disorder;Infertility;Acne;Breast tumor;Female contraception;Neoplasm;Planned abortion;Dysmenorrhea;Endometriosis;Hormone deficiency;Unidentified indication;Gynecological disorder;Musculoskeletal disease;Estrogen deficiency;Cancer;Contraception;Amenorrhea;Female infertility;Carcinoma;Menopause;Premenstrual syndrome;Anesthesia;Age related macular degeneration;Osteoporo…
43	vincoside lactam	OC[C@H]1O[C@@H](O[C@@H]2OC=C3C(C[C@H]4N(CCc5c4[nH]c4ccccc54)C3=O)[C@H]2C=C)[C@H](O)[C@@H](O)[C@@H]1O	1cb0_v	3	2.91	0.9701	0.830357	0	1	2	0	0	0	S-methyl-5-thioadenosine phosphorylase	NONE	Q13126	Nucleotide transport and metabolism	NONE	For nutritional supplementation, also for treating dietary shortage or imbalance
43	vincoside lactam	OC[C@H]1O[C@@H](O[C@@H]2OC=C3C(C[C@H]4N(CCc5c4[nH]c4ccccc54)C3=O)[C@H]2C=C)[C@H](O)[C@@H](O)[C@@H]1O	1qkq_v	3	2.897	0.9656	0.881901	0	1	2	0	0	0	Eosinophil lysophospholipase	SERINE ESTERASE	LPPL_HUMAN	May have both lysophospholipase and carbohydrate-binding activities.	Forms hexagonal bipyramidal crystals, known as Charcot- Leyden crystals, in tissues and secretions from sites of eosinophil-associated inflammation and some myeloid leukemias.	NONE
43	vincoside lactam	OC[C@H]1O[C@@H](O[C@@H]2OC=C3C(C[C@H]4N(CCc5c4[nH]c4ccccc54)C3=O)[C@H]2C=C)[C@H](O)[C@@H](O)[C@@H]1O	1pq9_v	3	2.891	0.9636	0.71758	1	2	0	0	0	0	Oxysterols receptor LXR-beta	TRANSCRIPTION REGULATION	NR1H2_HUMAN	Orphan receptor. Binds preferentially to double-stranded oligonucleotide direct repeats having the consensus half-site sequence 5-AGGTCA-3 and 4-nt spacing (DR-4).	NONE	Lipid metabolism disorder;Atherosclerosis
43	vincoside lactam	OC[C@H]1O[C@@H](O[C@@H]2OC=C3C(C[C@H]4N(CCc5c4[nH]c4ccccc54)C3=O)[C@H]2C=C)[C@H](O)[C@@H](O)[C@@H]1O	1l6l_v	3	2.886	0.962	0.644127	3	0	0	0	0	0	Apolipoprotein A-II	LIPID TRANSPORT	APOA2_HUMAN	May stabilize HDL (high density lipoprotein) structure by its association with lipids, and affect the HDL metabolism.	NONE	NONE
43	vincoside lactam	OC[C@H]1O[C@@H](O[C@@H]2OC=C3C(C[C@H]4N(CCc5c4[nH]c4ccccc54)C3=O)[C@H]2C=C)[C@H](O)[C@@H](O)[C@@H]1O	2itx_v	3	2.874	0.9579	0.827563	0	2	1	0	0	0	Epidermal growth factor receptor	TRANSFERASE	EGFR_HUMAN	Receptor for EGF, but also for other members of the EGF family, as TGF-alpha, amphiregulin, betacellulin, heparin-binding EGF-like growth factor, GP30 and vaccinia virus growth factor. Is involved in the control of cell growth and differentiation. Phospho;Isoform 2/truncated isoform may act as an antagonist.	Defects in EGFR are associated with lung cancer [MIM:211980].	Squamous cell carcinoma;Arteriosclerosis;Melanoma;Central nervous system tumor;Diabetes mellitus;Esophagus tumor;Ischemic heart disease;Brain tumor;Nasopharyngeal carcinoma;Liver tumor;Pancreas tumor;Lung tumor;Psoriasis;Bladder tumor;Esophageal disease;Mesothelioma;Atherosclerosis;Multiple myeloma;Bacterial infection;Uterine cervix tumor;Nasopharynx tumor;Carcinoma;Restenosis;Stomach tumor;Thyro…
43	vincoside lactam	OC[C@H]1O[C@@H](O[C@@H]2OC=C3C(C[C@H]4N(CCc5c4[nH]c4ccccc54)C3=O)[C@H]2C=C)[C@H](O)[C@@H](O)[C@@H]1O	1xn0_v	3	2.867	0.9556	0.790621	0	2	1	0	0	0	cAMP-specific 3,5-cyclic phosphodiesterase 4B	HYDROLASE	PDE4B_HUMAN	May be involved in mediating central nervous system effects of therapeutic agents ranging from antidepressants to antiasthmatic and anti-inflammatory agents.	NONE	Chronic obstructive pulmonary disease;Asthma
43	vincoside lactam	OC[C@H]1O[C@@H](O[C@@H]2OC=C3C(C[C@H]4N(CCc5c4[nH]c4ccccc54)C3=O)[C@H]2C=C)[C@H](O)[C@@H](O)[C@@H]1O	1v3q_v	3	2.865	0.9551	0.728823	1	2	0	0	0	0	Purine nucleoside phosphorylase	TRANSFERASE	PNPH_HUMAN	NONE	Defects in NP are the cause of nucleoside phosphorylase deficiency (NP deficiency) [MIM:164050]. It leads to a severe T- cell immunodeficiency with neurologic disorder in children.	T-cell lymphoma;Autoimmune disease;HIV infection;Dermatitis;Chronic lymphocytic leukemia;Acquired Immune Deficiency Syndrome;Inflammation;Multiple sclerosis;Solid tumor;Psoriasis;Non-Hodgkin lymphoma;Viral infection;Cancer;Rheumatoid arthritis;Leukemia;B-cell acute lymphoblastic leukemia;Cutaneous T-cell lymphoma;Ocular disease;Transplant rejection;Immune disorder
43	vincoside lactam	OC[C@H]1O[C@@H](O[C@@H]2OC=C3C(C[C@H]4N(CCc5c4[nH]c4ccccc54)C3=O)[C@H]2C=C)[C@H](O)[C@@H](O)[C@@H]1O	1p49_v	3	2.856	0.9519	0.518641	3	0	0	0	0	0	Steryl-sulfatase	HYDROLASE	STS_HUMAN	Conversion of sulfated steroid precursors to estrogens during pregnancy.	Defects in STS are the cause of ichthyosis X-linked (IXL) [MIM:308100]. Ichthyosis X-linked is a keratinization disorder manifesting with mild erythroderma and generalized exfoliation of the skin within a few weeks after birth. Affected boys later develop large, polygonal, dark brown scales, especially on the neck, extremities, trunk, and buttocks.	Cognitive disorder;Cancer;Breast tumor
43	vincoside lactam	OC[C@H]1O[C@@H](O[C@@H]2OC=C3C(C[C@H]4N(CCc5c4[nH]c4ccccc54)C3=O)[C@H]2C=C)[C@H](O)[C@@H](O)[C@@H]1O	1reu_v	3	2.816	0.9388	0.00917184	3	0	0	0	0	0	Bone morphogenetic protein 2	HORMONE/GROWTH FACTOR	BMP2_HUMAN	Induces cartilage and bone formation.	NONE	Bone disease;Musculoskeletal disease;Periodontal disease;Bone injury;Osteoporosis
43	vincoside lactam	OC[C@H]1O[C@@H](O[C@@H]2OC=C3C(C[C@H]4N(CCc5c4[nH]c4ccccc54)C3=O)[C@H]2C=C)[C@H](O)[C@@H](O)[C@@H]1O	1ogs_v	3	2.797	0.9323	0.562576	0	3	0	0	0	0	Glucosylceramidase	HYDROLASE	GLCM_HUMAN	NONE	Defects in GBA are the cause of Gaucher disease (GD) [MIM:230800]; also known as glucocerebrosidase deficiency. GD is the most prevalent lysosomal storage disease, characterized by accumulation of glucosylceramide in the reticulo-endothelial system. Different clinical forms are recognized depending on the presence (neuronopathic forms) or absence of central nervous system involvement, severity an…	Gaucher disease
43	vincoside lactam	OC[C@H]1O[C@@H](O[C@@H]2OC=C3C(C[C@H]4N(CCc5c4[nH]c4ccccc54)C3=O)[C@H]2C=C)[C@H](O)[C@@H](O)[C@@H]1O	1fh0_v	3	2.777	0.9257	0.585923	1	1	1	0	0	0	Cathepsin L2	HYDROLASE	CATL2_HUMAN	Cysteine protease. May have an important role in corneal physiology.	NONE	Rheumatoid arthritis;Osteoarthritis;Cancer;Osteoporosis
43	vincoside lactam	OC[C@H]1O[C@@H](O[C@@H]2OC=C3C(C[C@H]4N(CCc5c4[nH]c4ccccc54)C3=O)[C@H]2C=C)[C@H](O)[C@@H](O)[C@@H]1O	1z68_v	3	2.768	0.9226	0.567609	0	2	1	0	0	0	Seprase	LYASE	SEPR_HUMAN	May have a role in tissue remodeling during development and wound healing, and may contribute to invasiveness in malignant cancers.	NONE	Non-Hodgkin lymphoma;Melanoma;Cancer;Non-small-cell lung cancer;Chronic lymphocytic leukemia;Neutropenia;Pancreas tumor;Hematological disease;Renal tumor
43	vincoside lactam	OC[C@H]1O[C@@H](O[C@@H]2OC=C3C(C[C@H]4N(CCc5c4[nH]c4ccccc54)C3=O)[C@H]2C=C)[C@H](O)[C@@H](O)[C@@H]1O	2obj_v	3	2.764	0.9212	0.357343	2	1	0	0	0	0	Proto-oncogene serine/threonine-protein kinase Pim-1	NONE	P11309	Involved in protein kinase activity	NONE	For nutritional supplementation, also for treating dietary shortage or imbalance
43	vincoside lactam	OC[C@H]1O[C@@H](O[C@@H]2OC=C3C(C[C@H]4N(CCc5c4[nH]c4ccccc54)C3=O)[C@H]2C=C)[C@H](O)[C@@H](O)[C@@H]1O	1jd0_v	3	2.754	0.9179	0.533623	0	2	1	0	0	0	Carbonic anhydrase 12	LYASE	CAH12_HUMAN	Reversible hydration of carbon dioxide.	NONE	NONE
43	vincoside lactam	OC[C@H]1O[C@@H](O[C@@H]2OC=C3C(C[C@H]4N(CCc5c4[nH]c4ccccc54)C3=O)[C@H]2C=C)[C@H](O)[C@@H](O)[C@@H]1O	1pmv_v	3	2.742	0.914	-0.136946	2	1	0	0	0	0	Mitogen-activated protein kinase 10	TRANSFERASE	MK10_HUMAN	Responds to activation by environmental stress and pro- inflammatory cytokines by phosphorylating a number of transcription factors, primarily components of AP-1 such as c-Jun and ATF2 and thus regulates AP-1 transcriptional activity. Required for stress-	A chromosomal rearrangement involving MAPK10 is a cause of epileptic encephalopathy Lennox-Gastaut type [MIM:606369]. Translocation t(Y;4)(q11.2;q21) which causes MAPK10 truncation. Epileptic encephalopathies of the Lennox-Gastaut group are childhood epileptic disorders characterized by severe psychomotor delay and seizures.	Central nervous system disease;Inflammation;Pulmonary fibrosis;Ischemia;Cerebrovascular ischemia;Neurodegenerative disease
43	vincoside lactam	OC[C@H]1O[C@@H](O[C@@H]2OC=C3C(C[C@H]4N(CCc5c4[nH]c4ccccc54)C3=O)[C@H]2C=C)[C@H](O)[C@@H](O)[C@@H]1O	1md3_v	3	2.742	0.9139	0.28812	1	2	0	0	0	0	Glutathione S-transferase P	TRANSFERASE	GSTP1_HUMAN	Conjugation of reduced glutathione to a wide number of exogenous and endogenous hydrophobic electrophiles.	NONE	NONE
43	vincoside lactam	OC[C@H]1O[C@@H](O[C@@H]2OC=C3C(C[C@H]4N(CCc5c4[nH]c4ccccc54)C3=O)[C@H]2C=C)[C@H](O)[C@@H](O)[C@@H]1O	2vwu_v	3	2.707	0.9025	0.37048	2	1	0	0	0	0	Ephrin type-B receptor 4	TRANSFERASE	EPHB4_HUMAN	Receptor for members of the ephrin-B family. Binds to ephrin-B2. May have a role in events mediating differentiation and development.	NONE	Ocular disease;Rheumatoid arthritis;Cancer
43	vincoside lactam	OC[C@H]1O[C@@H](O[C@@H]2OC=C3C(C[C@H]4N(CCc5c4[nH]c4ccccc54)C3=O)[C@H]2C=C)[C@H](O)[C@@H](O)[C@@H]1O	2b3k_v	3	2.7	0.9	0.436569	0	2	1	0	0	0	Methionine aminopeptidase 1	HYDROLASE	AMPM1_HUMAN	Removes the amino-terminal methionine from nascent proteins (By similarity).	NONE	NONE
43	vincoside lactam	OC[C@H]1O[C@@H](O[C@@H]2OC=C3C(C[C@H]4N(CCc5c4[nH]c4ccccc54)C3=O)[C@H]2C=C)[C@H](O)[C@@H](O)[C@@H]1O	1d7i_v	3	2.684	0.8947	0.434294	1	2	0	0	0	0	Peptidyl-prolyl cis-trans isomerase FKBP1A	ISOMERASE	FKB1A_HUMAN	May play a role in modulation of ryanodine receptor isoform-1 (RYR-1), a component of the calcium release channel of skeletal muscle sarcoplasmic reticulum. There are four molecules of FKBP12 per skeletal muscle RYR. PPIases accelerate the folding of prot	NONE	NONE
43	vincoside lactam	OC[C@H]1O[C@@H](O[C@@H]2OC=C3C(C[C@H]4N(CCc5c4[nH]c4ccccc54)C3=O)[C@H]2C=C)[C@H](O)[C@@H](O)[C@@H]1O	2f1g_v	3	2.678	0.8928	0.38186	1	1	1	0	0	0	Cathepsin S	HYDROLASE	CATS_HUMAN	Thiol protease. Key protease responsible for the removal of the invariant chain from MHC class II molecules. The bond- specificity of this proteinase is in part similar to the specificities of cathepsin L and cathepsin N.	NONE	Psoriasis;Arteriosclerosis;Pain;Rheumatoid arthritis;Autoimmune disease;Allergy;Inflammation;Asthma;Multiple sclerosis;Immune disorder
43	vincoside lactam	OC[C@H]1O[C@@H](O[C@@H]2OC=C3C(C[C@H]4N(CCc5c4[nH]c4ccccc54)C3=O)[C@H]2C=C)[C@H](O)[C@@H](O)[C@@H]1O	2cgw_v	3	2.675	0.8916	0.387113	1	1	1	0	0	0	Serine/threonine-protein kinase Chk1	TRANSFERASE	CHK1_HUMAN	Required for checkpoint mediated cell cycle arrest in response to DNA damage or the presence of unreplicated DNA. May also negatively regulate cell cycle progression during unperturbed cell cycles. Recognizes the substrate consensus sequence [R-X-X- S/T].	NONE	Cancer;Solid tumor
43	vincoside lactam	OC[C@H]1O[C@@H](O[C@@H]2OC=C3C(C[C@H]4N(CCc5c4[nH]c4ccccc54)C3=O)[C@H]2C=C)[C@H](O)[C@@H](O)[C@@H]1O	3gam_v	3	2.661	0.887	0.435672	2	1	0	0	0	0	Ribosyldihydronicotinamide dehydrogenase [quinone]	NONE	P16083	Involved in oxidoreductase activity	NONE	Some evidence suggests that NADH might be useful in treating Parkinsons disease, chronic fatigue syndrome, Alzheimers disease and cardiovascular disease.
43	vincoside lactam	OC[C@H]1O[C@@H](O[C@@H]2OC=C3C(C[C@H]4N(CCc5c4[nH]c4ccccc54)C3=O)[C@H]2C=C)[C@H](O)[C@@H](O)[C@@H]1O	1xlv_v	3	2.648	0.8825	0.332603	1	2	0	0	0	0	Cholinesterase	HYDROLASE	CHLE_HUMAN	NONE	Defects in BCHE are the cause of butyrylcholinesterase deficiency (BChE deficiency) [MIM:177400]. BChE deficiency is a metabolic disorder characterized by prolonged apnoea after the use of certain anesthetic drugs, including the muscle relaxants succinylcholine or mivacurium and other ester local anesthetics. The duration of the prolonged apnoea varies significantly depending on the extent of the…	Neurotoxicity, drug-induced;Toxicity;Alzheimers disease
43	vincoside lactam	OC[C@H]1O[C@@H](O[C@@H]2OC=C3C(C[C@H]4N(CCc5c4[nH]c4ccccc54)C3=O)[C@H]2C=C)[C@H](O)[C@@H](O)[C@@H]1O	3fzh_v	3	2.626	0.8754	0.331655	0	2	1	0	0	0	Heat shock cognate 71 kDa protein	NONE	P11142	Molecular chaperone implicated in a wide variety of cellular processes, including protection of the proteome from stress, folding and transport of newly synthesized polypeptides, activation of proteolysis of misfolded proteins and the formation and dissociation of protein complexes. Plays a pivotal role in the protein quality control system, ensuring the correct folding of proteins, the re-foldin…	NONE	NONE
43	vincoside lactam	OC[C@H]1O[C@@H](O[C@@H]2OC=C3C(C[C@H]4N(CCc5c4[nH]c4ccccc54)C3=O)[C@H]2C=C)[C@H](O)[C@@H](O)[C@@H]1O	1zgy_v	3	2.621	0.8736	0.228837	2	1	0	0	0	0	Peroxisome proliferator-activated receptor gamma	TRANSCRIPTION	PPARG_HUMAN	Receptor that binds peroxisome proliferators such as hypolipidemic drugs and fatty acids. Once activated by a ligand, the receptor binds to a promoter element in the gene for acyl-CoA oxidase and activates its transcription. It therefore controls the pero	Defects in PPARG can lead to type 2 insulin-resistant diabetes and hyptertension.;Defects in PPARG may be associated with susceptibility to obesity [MIM:601665].;Defects in PPARG may be associated with colon cancer.;Defects in PPARG are the cause of familial partial lipodystrophy type 3 (FPLD3) [MIM:604367]. Familial partial lipodystrophies (FPLD) are a heterogeneous group of genetic disorders ch…	Asthma;Cerebrovascular ischemia;Conjunctivitis;Inflammation;Multiple sclerosis;Fibrosis;Unidentified indication;Psoriasis;Heart arrhythmia;Rheumatoid arthritis;Atherosclerosis;Corneal disease;Cardiovascular disease;Ulcerative colitis;Alzheimers disease;Infertility;Syndrome X;Lipid metabolism disorder;Non-insulin dependent diabetes;Metabolic disorder;Diabetic complication;Hyperlipidemia;Lacrimal g…
43	vincoside lactam	OC[C@H]1O[C@@H](O[C@@H]2OC=C3C(C[C@H]4N(CCc5c4[nH]c4ccccc54)C3=O)[C@H]2C=C)[C@H](O)[C@@H](O)[C@@H]1O	1rs0_v	3	2.615	0.8716	-0.239883	2	1	0	0	0	0	Complement factor B	HYDROLASE	CFAB_HUMAN	Factor B which is part of the alternate pathway of the complement system is cleaved by factor D into 2 fragments: Ba and Bb. Bb, a serine protease, then combines with complement factor 3b to generate the C3 or C5 convertase. It has also been implicated in	NONE	NONE
43	vincoside lactam	OC[C@H]1O[C@@H](O[C@@H]2OC=C3C(C[C@H]4N(CCc5c4[nH]c4ccccc54)C3=O)[C@H]2C=C)[C@H](O)[C@@H](O)[C@@H]1O	2pg2_v	3	2.564	0.8548	-0.211013	3	0	0	0	0	0	Kinesin-like protein KIF11	MOTOR PROTEIN,CELL CYCLE	KIF11_HUMAN	Motor protein required for establishing a bipolar spindle. Blocking of KIF11 prevents centrosome migration and arrest cells in mitosis with monoastral microtubule arrays.	NONE	Melanoma;Hodgkins disease;Acute leukemia;Breast tumor;Head and neck tumor;Hepatocellular carcinoma;Ovary tumor;Prostate tumor;Solid tumor;Non-Hodgkin lymphoma;Cancer;Non-small-cell lung cancer;Renal cell carcinoma;Colorectal tumor
43	vincoside lactam	OC[C@H]1O[C@@H](O[C@@H]2OC=C3C(C[C@H]4N(CCc5c4[nH]c4ccccc54)C3=O)[C@H]2C=C)[C@H](O)[C@@H](O)[C@@H]1O	1k59_v	4	3.352	0.838	2.16192	0	4	0	0	0	0	Angiogenin	HYDROLASE	ANGI_HUMAN	May function as a tRNA-specific ribonuclease that binds to actin on the surface of endothelial cells; once bound, angiogenin is endocytosed and translocated to the nucleus, thereby promoting the endothelial invasiveness necessary for blood vessel formatio	Defects in ANG are the cause of susceptibility to amyotrophic lateral sclerosis type 9 (ALS9) [MIM:611895]. ALS is a degenerative disorder of motor neurons in the cortex, brain stem and spinal cord. ALS is characterized by muscular weakness and atrophy.	NONE
43	vincoside lactam	OC[C@H]1O[C@@H](O[C@@H]2OC=C3C(C[C@H]4N(CCc5c4[nH]c4ccccc54)C3=O)[C@H]2C=C)[C@H](O)[C@@H](O)[C@@H]1O	2p3g_v	3	2.502	0.8339	-0.60842	3	0	0	0	0	0	MAP kinase-activated protein kinase 2	NONE	P49137	Involved in protein kinase activity	NONE	NONE
43	vincoside lactam	OC[C@H]1O[C@@H](O[C@@H]2OC=C3C(C[C@H]4N(CCc5c4[nH]c4ccccc54)C3=O)[C@H]2C=C)[C@H](O)[C@@H](O)[C@@H]1O	1udu_v	3	2.471	0.8237	-0.216066	2	0	1	0	0	0	cGMP-specific 3,5-cyclic phosphodiesterase	HYDROLASE	PDE5A_HUMAN	Plays a role in signal transduction by regulating the intracellular concentration of cyclic nucleotides. This phosphodiesterase catalyzes the specific hydrolysis of cGMP to 5- GMP.	NONE	Anal fissure;Raynauds disease;Cardiac failure;Thrombosis;Diabetic complication;Prostate hyperplasia;Erectile dysfunction;Urinary tract disease;Female sexual dysfunction;Vascular disease;Viral infection;Cancer;Atherosclerosis;Pulmonary disease;Metabolic disorder;Hypertension;Cardiovascular disease;Pulmonary hypertension;Angina;Male sexual dysfunction
43	vincoside lactam	OC[C@H]1O[C@@H](O[C@@H]2OC=C3C(C[C@H]4N(CCc5c4[nH]c4ccccc54)C3=O)[C@H]2C=C)[C@H](O)[C@@H](O)[C@@H]1O	2h8h_v	4	3.215	0.8037	1.57501	3	1	0	0	0	0	Proto-oncogene tyrosine-protein kinase Src	TRANSFERASE	SRC_HUMAN	NONE	NONE	Hypercalcemia;Cancer;Osteoporosis;Cerebrovascular ischemia;Bone metastases;Metastasis;Solid tumor
58	3-isorauniticine pseudoindoxyl	COC(=O)C1=CO[C@H](C)[C@@H]2CN3CC[C@]4(Nc5ccccc5C4=O)[C@H]3CC12	1bm6_v	3	2.974	0.9913	1.19734	2	1	0	0	0	0	Stromelysin-1	METALLOPROTEASE	MMP3_HUMAN	Can degrade fibronectin, laminin, gelatins of type I, III, IV, and V; collagens III, IV, X, and IX, and cartilage proteoglycans. Activates procollagenase.	NONE	NONE
58	3-isorauniticine pseudoindoxyl	COC(=O)C1=CO[C@H](C)[C@@H]2CN3CC[C@]4(Nc5ccccc5C4=O)[C@H]3CC12	3eqm_v	3	2.928	0.9759	1.09847	2	1	0	0	0	0	Cytochrome P450 19A1	NONE	P11511	Catalyzes the formation of aromatic C18 estrogens from C19 androgens.	NONE	NONE
58	3-isorauniticine pseudoindoxyl	COC(=O)C1=CO[C@H](C)[C@@H]2CN3CC[C@]4(Nc5ccccc5C4=O)[C@H]3CC12	1w8l_v	3	2.903	0.9675	1.05098	2	1	0	0	0	0	Peptidyl-prolyl cis-trans isomerase A	NONE	P62937	Posttranslational modification, protein turnover, chaperones	NONE	For treatment of transplant rejection, rheumatoid arthritis, severe psoriasis
58	3-isorauniticine pseudoindoxyl	COC(=O)C1=CO[C@H](C)[C@@H]2CN3CC[C@]4(Nc5ccccc5C4=O)[C@H]3CC12	1p0i_v	3	2.877	0.9591	0.988218	1	2	0	0	0	0	Cholinesterase	HYDROLASE	CHLE_HUMAN	NONE	Defects in BCHE are the cause of butyrylcholinesterase deficiency (BChE deficiency) [MIM:177400]. BChE deficiency is a metabolic disorder characterized by prolonged apnoea after the use of certain anesthetic drugs, including the muscle relaxants succinylcholine or mivacurium and other ester local anesthetics. The duration of the prolonged apnoea varies significantly depending on the extent of the…	Neurotoxicity, drug-induced;Toxicity;Alzheimers disease
58	3-isorauniticine pseudoindoxyl	COC(=O)C1=CO[C@H](C)[C@@H]2CN3CC[C@]4(Nc5ccccc5C4=O)[C@H]3CC12	1hpk_v	3	2.838	0.9459	0.74534	1	1	0	1	0	0	Plasminogen	NONE	P00747	Involved in plasmin activity	NONE	For the treatment of pulminary embolism, coronary artery thrombosis and IV catheter clearance
58	3-isorauniticine pseudoindoxyl	COC(=O)C1=CO[C@H](C)[C@@H]2CN3CC[C@]4(Nc5ccccc5C4=O)[C@H]3CC12	1pmv_v	3	2.831	0.9436	0.593506	2	1	0	0	0	0	Mitogen-activated protein kinase 10	TRANSFERASE	MK10_HUMAN	Responds to activation by environmental stress and pro- inflammatory cytokines by phosphorylating a number of transcription factors, primarily components of AP-1 such as c-Jun and ATF2 and thus regulates AP-1 transcriptional activity. Required for stress-	A chromosomal rearrangement involving MAPK10 is a cause of epileptic encephalopathy Lennox-Gastaut type [MIM:606369]. Translocation t(Y;4)(q11.2;q21) which causes MAPK10 truncation. Epileptic encephalopathies of the Lennox-Gastaut group are childhood epileptic disorders characterized by severe psychomotor delay and seizures.	Central nervous system disease;Inflammation;Pulmonary fibrosis;Ischemia;Cerebrovascular ischemia;Neurodegenerative disease
58	3-isorauniticine pseudoindoxyl	COC(=O)C1=CO[C@H](C)[C@@H]2CN3CC[C@]4(Nc5ccccc5C4=O)[C@H]3CC12	2i0j_v	3	2.823	0.9408	0.846569	2	1	0	0	0	0	Estrogen receptor	TRANSCRIPTION	ESR1_HUMAN	Nuclear hormone receptor. The steroid hormones and their receptors are involved in the regulation of eukaryotic gene expression and affect cellular proliferation and differentiation in target tissues.	NONE	Melanoma;Brain tumor;Inflammation;Myocardial infarction;Fibrosis;Brain ischemia;Psoriasis;Rheumatoid arthritis;Retinitis pigmentosa;Atherosclerosis;Genitourinary disease;Breast disease;Atrophy;Crohns disease;Testosterone deficiency;Uterine fibroids;Fibrocystic breast disease;Arthralgia;Prostatitis;Prostate hyperplasia;Inflammatory bowel disease;Solid tumor;Gynecological disorder;Vascular disease;…
58	3-isorauniticine pseudoindoxyl	COC(=O)C1=CO[C@H](C)[C@@H]2CN3CC[C@]4(Nc5ccccc5C4=O)[C@H]3CC12	1if4_v	3	2.815	0.9382	0.717812	2	1	0	0	0	0	Carbonic anhydrase 2	LYASE	CAH2_HUMAN	Essential for bone resorption and osteoclast differentiation (By similarity). Reversible hydration of carbon dioxide.	Defects in CA2 are the cause of autosomal recessive osteopetrosis type 3 (OPTB3) [MIM:259730]; also known as osteopetrosis with renal tubular acidosis, carbonic anhydrase II deficiency syndrome, Guibaud-Vainsel syndrome or marble brain disease. Osteopetrosis is a rare genetic disease characterized by abnormally dense bone, due to defective resorption of immature bone. The disorder occurs in two f…	NONE
58	3-isorauniticine pseudoindoxyl	COC(=O)C1=CO[C@H](C)[C@@H]2CN3CC[C@]4(Nc5ccccc5C4=O)[C@H]3CC12	1dvz_v	3	2.765	0.9216	0.539531	2	1	0	0	0	0	Transthyretin	HORMONE/GROWTH FACTOR	TTHY_HUMAN	Thyroid hormone-binding protein. Probably transports thyroxine from the bloodstream to the brain.	Defects in TTR are the cause of amyloidosis type 1 (AMYL1) [MIM:176300]. AMYL1 is a hereditary generalized amyloidosis due to transthyretin amyloid deposition. Protein fibrils can form in different tissues leading to amyloid polyneuropathies, amyloidotic cardiomyopathy, carpal tunnel syndrome, systemic senile amyloidosis.;Defects in TTR are the cause of amyloidosis type 7 (AMYL7) [MIM:105210]; al…	NONE
58	3-isorauniticine pseudoindoxyl	COC(=O)C1=CO[C@H](C)[C@@H]2CN3CC[C@]4(Nc5ccccc5C4=O)[C@H]3CC12	1j96_v	3	2.75	0.9165	0.368217	3	0	0	0	0	0	Aldo-keto reductase family 1 member C2	OXIDOREDUCTASE	AK1C2_HUMAN	Works in concert with the 5-alpha/5-beta-steroid reductases to convert steroid hormones into the 3-alpha/5-alpha and 3-alpha/5-beta-tetrahydrosteroids. Catalyzes the inactivation of the most potent androgen 5-alpha-dihydrotestosterone (5-alpha- DHT) to 5-	NONE	NONE
58	3-isorauniticine pseudoindoxyl	COC(=O)C1=CO[C@H](C)[C@@H]2CN3CC[C@]4(Nc5ccccc5C4=O)[C@H]3CC12	1unh_v	3	2.725	0.9083	0.622999	2	1	0	0	0	0	Cyclin-dependent kinase 5 activator 1	COMPLEX(KINASE/ACTIVATOR)	CD5R1_HUMAN	p35 is a neuron specific activator of CDK5. The complex p35/CDK5 is required for neurite outgrowth and cortical lamination. Activator of TPKII.	Cleavage of p35 to p25 may be involved in the pathogenesis of Alzheimer disease. The p25 form accumulates in neurons in the brain of patients with Alzheimer disease, but not in normal brain. This accumulation correlates with an increase in CDK5 kinase activity. Application of amyloid beta peptide A- beta(1-42) induced the conversion of p35 to p25 in primary cortical neurons. Expression of the p25…	Neurodegenerative disease
58	3-isorauniticine pseudoindoxyl	COC(=O)C1=CO[C@H](C)[C@@H]2CN3CC[C@]4(Nc5ccccc5C4=O)[C@H]3CC12	1q8m_v	3	2.711	0.9036	0.60244	1	2	0	0	0	0	Triggering receptor expressed on myeloid cells 1	NONE	Q9NP99	Involved in immune triggering activity	NONE	For nutritional supplementation, also for treating dietary shortage or imbalance
58	3-isorauniticine pseudoindoxyl	COC(=O)C1=CO[C@H](C)[C@@H]2CN3CC[C@]4(Nc5ccccc5C4=O)[C@H]3CC12	1ogs_v	3	2.652	0.8839	0.342652	0	3	0	0	0	0	Glucosylceramidase	HYDROLASE	GLCM_HUMAN	NONE	Defects in GBA are the cause of Gaucher disease (GD) [MIM:230800]; also known as glucocerebrosidase deficiency. GD is the most prevalent lysosomal storage disease, characterized by accumulation of glucosylceramide in the reticulo-endothelial system. Different clinical forms are recognized depending on the presence (neuronopathic forms) or absence of central nervous system involvement, severity an…	Gaucher disease
58	3-isorauniticine pseudoindoxyl	COC(=O)C1=CO[C@H](C)[C@@H]2CN3CC[C@]4(Nc5ccccc5C4=O)[C@H]3CC12	1rs0_v	3	2.618	0.8728	-0.059704	2	1	0	0	0	0	Complement factor B	HYDROLASE	CFAB_HUMAN	Factor B which is part of the alternate pathway of the complement system is cleaved by factor D into 2 fragments: Ba and Bb. Bb, a serine protease, then combines with complement factor 3b to generate the C3 or C5 convertase. It has also been implicated in	NONE	NONE
58	3-isorauniticine pseudoindoxyl	COC(=O)C1=CO[C@H](C)[C@@H]2CN3CC[C@]4(Nc5ccccc5C4=O)[C@H]3CC12	1d7i_v	3	2.617	0.8723	0.40583	1	2	0	0	0	0	Peptidyl-prolyl cis-trans isomerase FKBP1A	ISOMERASE	FKB1A_HUMAN	May play a role in modulation of ryanodine receptor isoform-1 (RYR-1), a component of the calcium release channel of skeletal muscle sarcoplasmic reticulum. There are four molecules of FKBP12 per skeletal muscle RYR. PPIases accelerate the folding of prot	NONE	NONE
58	3-isorauniticine pseudoindoxyl	COC(=O)C1=CO[C@H](C)[C@@H]2CN3CC[C@]4(Nc5ccccc5C4=O)[C@H]3CC12	1reu_v	3	2.537	0.8456	-0.907762	3	0	0	0	0	0	Bone morphogenetic protein 2	HORMONE/GROWTH FACTOR	BMP2_HUMAN	Induces cartilage and bone formation.	NONE	Bone disease;Musculoskeletal disease;Periodontal disease;Bone injury;Osteoporosis
58	3-isorauniticine pseudoindoxyl	COC(=O)C1=CO[C@H](C)[C@@H]2CN3CC[C@]4(Nc5ccccc5C4=O)[C@H]3CC12	2vwu_v	3	2.466	0.8218	-0.126073	2	1	0	0	0	0	Ephrin type-B receptor 4	TRANSFERASE	EPHB4_HUMAN	Receptor for members of the ephrin-B family. Binds to ephrin-B2. May have a role in events mediating differentiation and development.	NONE	Ocular disease;Rheumatoid arthritis;Cancer
59	rauniticine pseudoindoxyl	COC(=O)C1=CO[C@H](C)[C@@H]2CN3CC[C@]4(Nc5ccccc5C4=O)[C@@H]3CC12	1bm6_v	3	2.974	0.9913	1.19734	2	1	0	0	0	0	Stromelysin-1	METALLOPROTEASE	MMP3_HUMAN	Can degrade fibronectin, laminin, gelatins of type I, III, IV, and V; collagens III, IV, X, and IX, and cartilage proteoglycans. Activates procollagenase.	NONE	NONE
59	rauniticine pseudoindoxyl	COC(=O)C1=CO[C@H](C)[C@@H]2CN3CC[C@]4(Nc5ccccc5C4=O)[C@@H]3CC12	3eqm_v	3	2.928	0.9759	1.09847	2	1	0	0	0	0	Cytochrome P450 19A1	NONE	P11511	Catalyzes the formation of aromatic C18 estrogens from C19 androgens.	NONE	NONE
[truncated: 1,667 more rows]

## Sheet: DRUGBANK_TTD-AD_HTN
AD	DRUGBANK	TTD	Overlap			HTN	DRUGBANK	TTD	Overlap
	65	48		102			161	42		181
	ACHE	MAOA		ACHE			ADRB1	KCNA4		ADRB1
	CYP3A4	MAOB		CYP3A4			CYP2D6	SLC12A3		CYP2D6
[truncated: 179 more rows]

## Sheet: Combine_Target_Compound
SwissTarget	Target	Compound	Probability* ≥0.5	TargetNet	Target	Compound	Prob ≥0.8	SEA	Target	Compound	P-Value	MaxTC	PharmMapper	Target	Compound	Norm Fit ≥0.8
[truncated: 131 more rows]
